# Supplementary material for: A role for the circadian photoreceptor CRYPTOCHROME in regulating triglyceride metabolism in Drosophila
Source: G3 (Bethesda). 2024 Sep 12;14(11):jkae220. doi: 10.1093/g3journal/jkae220 (PMC11540332; doi:10.1093/g3journal/jkae220)
Supplement: jkae220_Supplementary_Data [file jkae220_supplementary_data.zip]

Archive with 13 entries (11 files):
- Figure_S1_G3-2024-405355.pdf
- File_S1_G3-2024-405355/
- File_S1_G3-2024-405355/Raw data for Figshare_Gopalakrishnan et al., 2024_revision2/
- File_S1_G3-2024-405355/Raw data for Figshare_Gopalakrishnan et al., 2024_revision2/Figure 1.xlsx
- File_S1_G3-2024-405355/Raw data for Figshare_Gopalakrishnan et al., 2024_revision2/Figure 2.xlsx
- File_S1_G3-2024-405355/Raw data for Figshare_Gopalakrishnan et al., 2024_revision2/Figure 3.xlsx
- File_S1_G3-2024-405355/Raw data for Figshare_Gopalakrishnan et al., 2024_revision2/Figure 4.xlsx
- File_S1_G3-2024-405355/Raw data for Figshare_Gopalakrishnan et al., 2024_revision2/Figure 5.xlsx
- File_S1_G3-2024-405355/Raw data for Figshare_Gopalakrishnan et al., 2024_revision2/Figure 6.xlsx
- File_S1_G3-2024-405355/Raw data for Figshare_Gopalakrishnan et al., 2024_revision2/Figure S1 data.xlsx
- Supplemental_Material_Legends_G3-2024-405355.docx
- Table_S1_G3-2024-405355.xlsx
- Table_S2_G3-2024-405355.xlsx
