# Supplementary material for: A role for the circadian photoreceptor CRYPTOCHROME in regulating triglyceride metabolism in Drosophila
Source: G3 (Bethesda). 2024 Sep 12;14(11):jkae220. doi: 10.1093/g3journal/jkae220 (PMC11540332; doi:10.1093/g3journal/jkae220)
Supplement: jkae220_Supplementary_Data [file jkae220_supplementary_data.zip › File_S1_G3-2024-405355/Raw data for Figshare_Gopalakrishnan et al., 2024_revision2/Figure 1.xlsx]

## Sheet: Fig 1A
Hours post starvation	w1118 LD	cry01 LD		BR- Biological Replicate, TR- Technical Replicate																									Starvation sensitivity assay						BR- Biological Replicate, TR- Technical Replicate
0	100	100				BR1					BR2						BR3						BR4												BR1					BR2						BR3
2	100	100	w1118 LD	Hours post starvation		TR1	TR2	TR3	TR4	TR5	TR1	TR2	TR3	TR4	TR5	TR6	TR1	TR2	TR3	TR4	TR5	TR6	TR1	TR2	TR3	TR4	TR5	sum	no. of dead flies	%survival w1118 LD		cry01 LD	Hours post starvation		TR1	TR2	TR3	TR4	TR5	TR1	TR2	TR3	TR4	TR5	TR6	TR1	TR2	TR3	TR4
4	100	100		20		0	0	0	0	0	0	0	0	0	0	0	0	0	0	0	0	0	0	0	0	0	0	0	0	100			20		0	0	0	0	0	0	0	0	0	0	0	0	0	0	0
6	100	100		22		0	0	0	0	0	0	2	1	0	2	1	0	0	0	0	0	0	0	0	0	0	0	6	6	98.2709			22		0	0	0	1	0	1	0	0	0	0	1	0	0	0	0
8	100	100		24		0	0	1	1	1	0	2	3	0	3	1	0	2	0	3	0	1	2	0	0	0	0	20	14	94.2363			24		0	0	0	1	0	1	0	0	0	0	1	0	0	0	0
10	100	100		26		1	0	1	1	1	2	2	3	1	3	1	1	2	0	4	1	1	2	0	0	0	0	27	7	92.219			26		0	0	0	1	0	1	0	0	1	0	1	0	0	0	0
12	100	100		28		1	0	1	1	1	2	2	3	2	4	1	1	3	0	4	1	1	3	0	0	0	0	31	4	91.0663			28		0	0	0	1	0	1	0	0	1	0	1	0	0	1	0
14	100	100		30		1	0	1	1	1	4	2	6	3	6	2	1	3	1	4	1	1	3	0	0	0	0	41	10	88.1844			30		2	0	0	1	0	1	0	0	1	0	3	0	0	1	0
16	100	100		32		2	0	1	1	1	5	2	7	4	7	4	1	3	3	4	1	1	4	1	2	1	2	57	16	83.5735			32		2	0	0	1	0	1	0	1	1	0	6	0	0	1	0
18	100	100		34		3	0	2	1	2	7	4	8	5	7	5	1	4	8	5	2	4	4	2	2	2	2	80	23	76.9452			34		4	2	0	1	1	2	0	1	2	0	8	3	0	1	2
20	100	100		36		5	1	4	3	4	10	6	9	9	11	10	2	5	11	9	5	6	6	5	6	4	4	135	55	61.0951			36		5	3	0	1	1	4	2	1	2	1	9	4	1	1	2
22	98.2709	99.1202		38		8	2	4	6	8	12	9	13	9	14	11	2	5	11	9	5	9	7	6	10	5	6	171	36	50.7205			38		6	5	2	1	1	4	5	3	6	1	12	5	1	1	2
24	94.2363	99.1202		40		9	3	6	10	9	12	10	13	10	14	13	4	7	13	11	9	11	7	6	12	6	6	201	30	42.0749			40		6	6	4	2	2	6	5	5	7	1	14	7	1	1	2
26	92.219	98.827		42		10	3	8	11	10	12	12	13	10	14	13	5	10	15	13	10	13	8	7	12	6	6	221	20	36.3112			42		8	7	5	3	5	6	5	5	8	1	14	7	3	2	3
28	91.0663	98.2405		44		13	3	11	12	12	14	14	14	10	14	16	9	10	15	13	10	13	11	9	13	10	8	254	33	26.8012			44		11	11	8	6	6	9	10	9	13	3	16	7	3	2	3
30	88.1844	97.0674		46		13	4	11	13	14	15	15	14	11	14	16	14	13	15	16	10	17	12	10	15	11	10	283	29	18.4438			46		11	12	8	8	7	11	10	11	14	5	16	9	4	5	5
32	83.5735	95.3079		48		14	6	13	15	14	16	15	14	13	15	16	16	13	15	16	11	18	14	13	16	12	13	308	25	11.2392			48		12	13	9	9	10	13	11	12	14	7	16	12	8	8	7
34	76.9452	90.9091		50		15	8	14	15	14	16	16	15	13	15	16	16	14	15	16	11	20	15	15	16	13	13	321	13	7.4928			50		13	13	10	13	10	14	13	14	14	11	16	15	9	10	9
36	61.0951	85.3372		52		16	11	16	16	14	16	16	16	14	15	16	16	14	15	16	11	21	16	16	16	15	15	337	16	2.88184			52		13	13	10	13	10	14	13	14	14	11	16	15	9	10	9
38	50.7205	78.2991		54		16	11	16	16	14	16	16	16	14	15	16	16	16	15	16	14	22	16	16	16	15	16	344	7	0.864553			54		15	13	10	15	13	14	16	15	15	13	16	15	11	12	10
40	42.0749	73.607		56		16	12	16	16	15	16	16	16	14	15	16	16	16	15	16	14	22	16	16	16	15	16	346	2	0.288184			56		15	13	10	15	13	16	16	16	16	15	16	15	11	12	10
42	36.3112	67.4487		58		16	12	16	16	15	16	16	16	14	15	16	16	16	16	16	14	22	16	16	16	15	16	347	1	0			58		15	15	11	16	16	16	16	16	16	15	16	15	15	14	12
44	26.8011	53.9589		60		16	12	16	16	15	16	16	16	14	15	16	16	16	16	16	14	22	16	16	16	15	16	347	0				60		16	16	11	16	16	16	16	16	16	15	16	15	15	15	15
46	18.4438	44.2815																															62		16	16	12	16	16	16	16	16	16	15	16	15	15	15	16
48	11.2392	31.9648				Time taken for 50% death																											64		16	16	12	16	16	16	16	16	16	15	16	15	15	15	17
50	7.4928	21.9941				38	48	42	39	37	35	37	34	35	35	35	43	41	34	35	37	40	42	43	37	43	44						66		16	16	12	16	16	16	16	16	16	15	16	15	15	15	17
52	2.88184	21.1144
54	0.864553	14.3695																																	Time taken for 50% death
56	0.288184	11.7302																																	42	43	43	46	47	43	43	43	42	49	34	45	47	47	49
58	0	5.27859
60		1.46628
62		0.293255
64		0
[truncated: 14 more columns]

## Sheet: Fig 1B
Time taken for 50% fly death under starvation (hours)
w1118 LD	cry01 LD
38	42			Mann Whitney test
48	43			P value	<0.001
42	43			Exact or approximate P value?	Exact
39	46			P value summary	***
37	47			Significantly different (P < 0.05)?	Yes
35	43			One- or two-tailed P value?	Two-tailed
37	43			Sum of ranks in column A,B	317 , 673
34	43			Mann-Whitney U	64
35	42
35	49
35	34
43	45
41	47
34	47
35	49
37	47
40	53
42	47
43	45
37	43
43	45
44	45

## Sheet: Fig 1C
Triglyceride utilization	R- Replicates
	R1	R2	R3	R4	R5	R6	R7	R8	R9	R10	R11	R12	R13	R14	R15	count	no of flies	average	sd	sem	Student's unpaired t-test
T0 w1118 LD	80.7645	44.9997	61.5685	64.3939	41.617	70.6527	46.6024	30.2593	43.1589	54.4344	38.3502	51.5522	32.0924	36.5344		14	70	49.7843	14.9781	4.00307	2.3636e-06
T0 cry01 LD	88.7569	69.9886	81.9213	66.0618	75.7202	90.3416	93.3358	98.0541	73.5886	79.9864	68.5757	88.249	76.9148	68.7409		14	70	80.0168	10.3027	2.75351
T12 w1118 LD	28.6347	46.9189	42.162	46.9701	27.4174	26.0956	29.3081	24.6374	22.0073	35.3894	28.6617	37.1512	36.1131	36.2399		14	70	33.4076	8.01326	2.14163	0.0253234
T12 cry01 LD	52.0475	73.5758	50.4635	42.1544	38.1159	52.5498	44.1183	33.7584	25.0272	33.143	43.3966					11	55	44.3955	12.9375	3.90079
T15 w1118 LD	42.1844	21.9429	32.9276	22.2505	21.3551	18.7402	12.7623	26.8522	16.3246	21.4771	25.422					11	55	23.8399	8.08556	2.43789	0.00895009
T15 cry01 LD	34.3189	29.6005	44.4115	59.4224	45.113	50.669	25.7058	37.6031	33.5332	29.2559	30.0166	18.3511	17.207	32.9036	32.5453	15	75	34.7105	11.3971	2.94272
T18 w1118 LD	20.0029	19.3597	32.2632	28.258	26.9754	28.9909	26.1144	20.0032	13.9996	19.9742	19.3155	9.03918				12	60	22.0247	6.69662	1.93315	0.147012
T18 cry01 LD	33.0249	27.1494	37.9328	34.342	18.788	23.2667	17.2522	16.8072	27.6601	26.1222	45.929	20.1247	27.746	16.1975		14	70	26.5959	8.82212	2.35781
T0 - 0 hrs post starvation
T12- 12 hrs post starvation
T15 - 15 hrs post starvation
T18 - 18 hrs post starvation

## Sheet: Fig 1D
Starvation sensitivty assay
Hours post starvation	w1118 LL	cry01 LL			BR- Biological Replicate, TR- Technical Replicate																															BR- Biological Replicate, TR- Technical Replicate
0	100	100					BR1					BR2						BR3						BR4
2	100	100		w1118 LL	Hours post starvation		TR1	TR2	TR3	TR4	TR5	TR1	TR2	TR3	TR4	TR5	TR6	TR1	TR2	TR3	TR4	TR5	TR6	TR1	TR2	TR3	TR4	TR5	sum	no. of dead flies	%survival w1118 LL		cry01 LL	Hours post starvation		TR1	TR2	TR3	TR4	TR5	TR1	TR2	TR3	TR4	TR5	TR6	TR1	TR2	TR3
4	100	100			20		0	0	0	0	0	0	0	0	0	0	0	0	0	0	0	0	0	0	0	0	0	0	0	0	100			20		0	0	0	0	0	0	0	0	0	0	0	0	0	0
6	100	100			22		0	0	0	0	0	0	2	0	1	1	0	0	0	0	0	0	0	0	0	0	1	0	5	5	98.5632			22		0	0	0	0	0	1	0	0	1	0	1	0	0	0
8	100	100			24		1	0	0	0	0	0	3	0	1	2	0	0	1	0	2	3	1	1	0	1	1	2	19	14	94.5402			24		0	0	0	0	0	1	0	0	1	0	1	0	0	0
10	100	100			26		1	0	0	0	1	0	3	0	2	2	0	1	1	3	2	3	1	1	0	1	1	2	25	6	92.8161			26		1	1	0	0	0	1	0	1	1	0	1	0	0	0
12	100	100			28		1	0	0	0	1	0	3	1	3	4	1	1	1	3	3	4	2	1	0	2	3	2	36	11	89.6552			28		1	1	0	0	1	1	0	2	1	0	1	0	0	0
14	100	100			30		1	0	0	0	1	0	4	1	3	4	3	1	1	3	5	4	2	1	0	2	3	2	41	5	88.2184			30		1	1	0	0	1	1	0	2	1	0	2	0	0	0
16	100	100			32		1	0	0	0	1	1	7	2	4	5	7	1	1	3	7	5	3	2	2	3	5	4	64	23	81.6092			32		1	3	0	0	1	2	0	3	1	2	4	1	0	0
18	100	100			34		2	0	0	0	2	1	9	3	7	8	9	2	5	8	10	5	5	2	3	3	8	6	98	34	71.8391			34		1	4	0	0	1	3	1	4	2	2	5	2	0	0
20	100	100			36		4	2	1	3	4	1	11	3	11	13	10	4	8	13	12	6	7	5	5	5	13	10	151	53	56.6092			36		2	6	3	1	1	4	2	5	3	5	7	4	0	0
22	98.5632	99.1071			38		6	2	2	5	7	4	12	5	12	13	12	4	9	13	13	8	8	5	5	6	15	11	177	26	49.1379			38		5	10	5	2	2	6	2	6	4	6	7	4	0	0
24	94.5402	98.8095			40		6	6	7	6	8	5	12	6	12	13	14	5	13	14	16	12	10	9	7	10	16	11	218	41	37.3563			40		6	10	5	4	6	7	7	9	4	8	7	5	1	0
26	92.8161	97.6191			42		8	9	8	6	11	5	12	6	12	13	14	5	16	14	16	13	11	11	11	10	16	11	238	20	31.6092			42		8	10	5	6	6	7	7	9	4	8	7	7	1	1
28	89.6552	97.0238			44		8	10	11	7	11	8	13	11	14	16	16	8	16	14	16	13	12	15	12	14	16	15	276	38	20.6897			44		9	12	6	8	6	10	11	12	8	13	13	7	2	2
30	88.2184	96.7262			46		11	10	15	11	12	9	13	12	14	16	16	12	16	16	16	14	14	16	13	15	17	15	303	27	12.931			46		11	12	6	9	11	11	11	12	9	14	14	9	3	4
32	81.6092	91.3691			48		14	11	15	12	14	10	13	15	15	16	16	15	16	16	16	14	16	16	15	16	17	15	323	20	7.18391			48		12	13	6	9	11	11	11	13	11	14	15	9	4	5
34	71.8391	88.0952			50		14	13	15	15	15	11	14	15	15	16	16	15	16	16	16	15	16	16	15	16	17	15	332	9	4.5977			50		12	14	6	10	12	11	11	14	14	15	16	9	5	8
36	56.6092	79.7619			52		15	13	15	16	16	11	14	15	15	16	16	15	16	16	16	15	16	16	15	17	17	15	336	4	3.44828			52		13	14	6	10	14	11	11	14	15	15	16	10	8	9
38	49.1379	74.1071			54		15	13	15	16	16	14	14	15	15	16	16	16	16	16	16	16	16	16	15	17	17	15	341	5	2.01149			54		13	14	6	10	15	13	14	15	16	15	16	12	11	12
40	37.3563	65.7738			56		16	13	15	16	16	16	14	16	15	16	16	17	16	16	16	16	16	16	15	17	17	15	346	5	0.574713			56		15	14	6	11	15	15	16	16	16	15	16	12	11	12
42	31.6092	61.6071			58		16	13	15	16	16	16	14	16	15	16	16	17	16	16	16	16	16	16	15	17	17	15	346	0	0.574713			58		15	14	6	11	15	15	16	16	16	15	16	15	14	13
44	20.6897	46.4286			60		16	15	15	16	16	16	14	16	15	16	16	17	16	16	16	16	16	16	15	17	17	15	348	2	0			60		15	16	6	13	15	15	16	16	16	15	16	15	14	14
46	12.931	37.7976																																62		15	16	6	14	16	15	16	16	16	15	16	15	15	15
48	7.18391	32.1429					Time taken for 50% death																											64		15	16	6	14	16	15	16	16	16	15	16	15	16	16
50	4.5977	25					42	41	41	45	40	44	32	43	35	34	33	45	36	34	33	38	38	39	41	39	35	35						66		16	16	6	14	16	15	16	16	16	15	16	15	16	16
52	3.44828	19.9405
54	2.01149	13.0952																																		Time taken for 50% death
56	0.574713	9.82143																																		42	37	36	43	45	43	43	39	44	39	43	45	52	50
58	0.574713	5.65476
60	0	3.57143
62		1.48809
64		0.297619
66		0
[truncated: 15 more columns]

## Sheet: Fig 1E
Time taken for 50% fly death under starvation (hours)
w1118 LL	cry01 LL
42	42			Mann Whitney test
41	37			P value	<0.001
41	36			Exact or approximate P value?	Exact
45	43			P value summary	***
40	45			Significantly different (P < 0.05)?	Yes
44	43			One- or two-tailed P value?	Two-tailed
32	43			Sum of ranks in column A,B	348.5 , 641.5
43	39			Mann-Whitney U	95.5
35	44
34	39
33	43
45	45
36	52
34	50
33	52
38	46
38	49
39	43
41	43
39	43
35	38
35	43

## Sheet: Fig 1F
Triglyceride utilization	R- Replicates
	R1	R2	R3	R4	R5	R6	R7	R8	R9	R10	R11	R12	R13	R14	R15	count	no of flies	average	sd	sem	Student's unpaired t-test
T0 w1118 LL	54.2527	62.3957	43.9232	37.6417	35.4705	49.9228	66.6508	61.8122	78.426	43.8228	55.5368	43.6744	68.2679	56.0192		14	70	54.1297	12.5187	3.34576	0.0235445
T0 cry01 LL	86.7749	94.035	40.5207	53.9531	56.299	87.8369	118.783	62.6625	54.6346	67.6131	64.3139	68.3049	62.1319			13	65	70.6049	20.9349	5.80631
T12 w1118 LL	49.8828	56.5692	60.9061	13.333	19.0121	37.7536	31.8274	21.6781	29.4553	42.7769	24.8174	24.6449	26.9087			13	65	33.8127	14.7968	4.10388	0.0522011
T12 cry01 LL	51.2655	48.955	70.9687	35.0271	36.6254	56.5666	46.6841	40.0918	38.5648	33.7299	34.9287					11	55	44.8552	11.5291	3.47616
T15 w1118 LL	26.2938	25.4115	29.9625	16.7257	24.2661	22.2613	14.9919	18.9756	12.9057	23.1669	12.2253	12.7224				12	60	19.9924	6.04588	1.7453	5.61095e-05
T15 cry01 LL	42.0764	49.7321	40.5755	34.5007	44.661	48.9085	26.0576	21.5611	25.9372	22.7919	32.7584	38.7296	30.3524	31.8682		14	70	35.0365	9.31208	2.48876
T18 w1118 LL	25.6471	22.508	17.1306	19.5471	13.4655	31.0285	21.7177	12.5496	6.56623	6.37434	9.01602					11	55	16.8682	8.05166	2.42767	0.0118912
T18 cry01 LL	32.3801	32.4675	26.5822	18.417	29.776	11.9474	17.8994	18.6349	36.664	41.4143	31.5862					11	55	27.0699	9.17556	2.76654
T0 - 0 hrs post starvation
T12- 12 hrs post starvation
T15 - 15 hrs post starvation
T18 - 18 hrs post starvation

## Sheet: Fig 1G
Glycogen assay
BR - Biological replicate, TR- technical replicates (5 fies in each TR)
Concentration of glycogen (ug/ul)
	BR1				BR2					BR3
	TR1	TR2	TR3	TR4	TR1	TR2	TR3	TR4	TR5	TR1	TR2	TR3	TR4	TR5
w1118	0.012535	0.012641	0.012432	0.009175	0.013162	0.013308	0.013173	0.01311	0.01271	0.014553	0.012541	0.01221	0.013311
cry01	0.015284	0.012681	0.015251	0.014504	0.015903	0.015389	0.013777	0.016668	0.015696	0.013991	0.015341	0.014139	0.016053	0.014092
Mann Whitney test
P value	<0.0001
Exact or approximate P value?	Exact
P value summary	****
Significantly different (P < 0.05)?	Yes
One- or two-tailed P value?	Two-tailed
Sum of ranks in column A,B	103 , 275
Mann-Whitney U	12

## Sheet: Fig 1H
Feeding assay LD
BR - Biological replicate, TR- Technical replicate ( 5 flies in each TR)
	BR1																						BR2													BR3
	TR1	TR2	TR3	TR4	TR5	TR6	TR7	TR8	TR9	TR10	TR11	TR12	TR13	TR14	TR15	TR16	TR17	TR18	TR19	TR20	TR21	TR22	TR1	TR2	TR3	TR4	TR5	TR6	TR7	TR8	TR9	TR10	TR11	TR12	TR13	TR1	TR2	TR3	TR4	TR5	TR6	TR7	TR8
w1118 ZT01	0.028	0.0572	0.0488	0.043	0.0392	0.032	0.0581	0.0389	0.0192	0.0121	0.023	0.0458	0.0383	0.0327	0.0239	0.0357	0.0271	0.0366	0.051	0.0365	0.0354	0.0244	0.0884	0.0554	0.0404	0.0498	0.0461	0.0688	0.0514	0.057	0.0377	0.0515	0.0684	0.0596	0.0687	0.10475	0.08405	0.10245	0.05935	0.11005	0.06735	0.10335	0.06445
w1118 ZT13	0.0168	0.0217	0.0283	0.014	0.0188	0.0188	0.0173	0.0213	0.0145	0.0109	0.0158	0.0031	0.0122	0.0284	0.0287	0.0225	0.0207	0.0257	0.0178				0.0201	0.0122	0.0107	0.0187	0.0166	0.0115	0.0189	0.0188	0.0158	0.0043	0.0185	0.0321	0.0127	0.04755	0.04745	0.09975	0.05205	0.06415	0.05915	0.04275	0.04365
cry01 ZT01	0.0086	0.0436	0.00400001	0.0144	0.0199	0.022	0.0561	0.0193	0.00710002	0.0232	0.00330001	0.0197	0.0387										0.0696	0.1568	0.1343	0.1308	0.1166	0.0881	0.0933	0.1005	0.1003	0.1087	0.0845	0.1011		0.0885	0.0954	0.0154	0.1194	0.1446	0.1099	0.1357	0.086
cry01 ZT13	0.00650001	0.0173	0.0321	0.0321	0.0404	0.014	0.0188	0.0303	0.0384	0.0123	0.0286	0.0178	0.00749999	0.0095	0.0147	0.0201	0.000699997	0.0081	0.0265	0.0241	0.0274		0.00403333	0.0391333	0.0368333	0.0402333	0.00663334	0.0158333	0.00883335	0.0396333	0.0269333	0.0107333				0.03625	0.04755	0.05965	0.05025	0.06555	0.04775	0.08295	0.08955
Brown-Forsythe ANOVA test
F* (DFn, DFd)	16.21 (3.000, 56.78)
P value	<0.001
P value summary	***
Significant diff. among means (P < 0.05)?	Yes
Welch's ANOVA test
W (DFn, DFd)	13.15 (3.000, 69.55)
P value	<0.001
P value summary	***
Significant diff. among means (P < 0.05)?	Yes
Dunnett's T3 multiple comparisons test	Mean Diff.	95.00% CI of diff.	Below threshold?	Summary	Adjusted P Value
w1118 ZT 1 vs. w1118 ZT13	0.01712	0.006785 to 0.02745	Yes	***	<0.001	A-B
w1118 ZT 1 vs. cry01 ZT 1	-0.02547	-0.04896 to -0.001977	Yes	*	0.03	A-C
w1118 ZT 1 vs. cry01 ZT13	0.01362	0.002466 to 0.02477	Yes	**	0.009	A-D
w1118 ZT13 vs. cry01 ZT 1	-0.04259	-0.06647 to -0.01870	Yes	***	<0.001	B-C
w1118 ZT13 vs. cry01 ZT13	-0.003499	-0.01554 to 0.008542	No	ns	0.97	B-D
cry01 ZT 1 vs. cry01 ZT13	0.03909	0.01490 to 0.06328	Yes	***	<0.001	C-D
Test details	Mean 1	Mean 2	Mean Diff.	SE of diff.	n1	n2	t	DF
w1118 ZT 1 vs. w1118 ZT13	0.04274	0.02562	0.01712	0.003825	35	40	4.476	71.75
w1118 ZT 1 vs. cry01 ZT 1	0.04274	0.0682	-0.02547	0.008409	35	28	3.029	31.88
w1118 ZT 1 vs. cry01 ZT13	0.04274	0.02912	0.01362	0.004122	35	39	3.304	67.57
w1118 ZT13 vs. cry01 ZT 1	0.02562	0.0682	-0.04259	0.008581	40	28	4.963	34.37
w1118 ZT13 vs. cry01 ZT13	0.02562	0.02912	-0.003499	0.004463	40	39	0.7839	75.69
cry01 ZT 1 vs. cry01 ZT13	0.0682	0.02912	0.03909	0.008718	28	39	4.484	36.31

## Sheet: Fig 1I
Feeding assay LL
BR - Biological replicate, TR- Technical replicate ( 5 flies in each TR)
	BR1										BR2									BR3
	TR1	TR2	TR3	TR4	TR5	TR6	TR7	TR8	TR9	TR10	TR1	TR2	TR3	TR4	TR5	TR6	TR7	TR8	TR9	TR1	TR2	TR3	TR4	TR5	TR6	TR7	TR8	TR9	TR10	TR11	TR12	TR13
w1118 CT01	0.0447	0.0581	0.0726	0.0413	0.0416	0.0434	0.0184	0.0496			0.0259	0.0289	0.0361	0.0177	0.0544	0.0275	0.0653	0.0392		0.052	0.0777	0.0578	0.0607	0.0491	0.0466	0.0667	0.0401	0.0359	0.0417	0.0489
w1118 CT13	0.05515	0.04745	0.06585	0.03925	0.04895	0.05185	0.05475	0.04085			0.05125	0.05575	0.033	0.0292	0.0305	0.0278	0.0371	0.0344		0.0294	0.03	0.0324	0.0269	0.0303	0.0293	0.0434	0.0068	0.0187
cry01 ZT01	0.00355	0.01715	0.03435	0.08985	0.06095	0.05315	0.03845	0.07115	0.16245		0.06325	0.10395	0.05945	0.0722	0.1188	0.0489	0.0845	0.0296	0.0565	0.1095	0.0974	0.1115	0.1258	0.1305	0.0729	0.1098	0.135	0.1174	0.0924	0.1177
cry01 ZT13	0.1147	0.0903	0.1031	0.1077	0.0871	0.109	0.1002	0.0962	0.1049	0.1183	0.0766	0.1007	0.114	0.0906	0.101	0.0826	0.0623	0.0803	0.0613	0.0806	0.0495	0.0621	0.0484	0.0027	0.0557	0.0405	0.0579	0.0802	0.1016	0.0132	0.0682	0.0933
Kruskal-Wallis test
P value	<0.001
Exact or approximate P value?	Approximate
P value summary	***
Do the medians vary signif. (P < 0.05)?	Yes
Number of groups	4
Kruskal-Wallis statistic	42.82
Data summary
Number of treatments (columns)	4
Number of values (total)	113
Dunn's multiple comparisons test	Mean rank diff.	Significant?	Summary	Adjusted P Value
w1118 ZT 1 vs. w1118 ZT13	10.57	No	ns	>0.99	A-B
w1118 ZT 1 vs. cry01 ZT 1	-34.01	Yes	***	<0.001	A-C
w1118 ZT 1 vs. cry01 ZT13	-35.38	Yes	***	<0.001	A-D
w1118 ZT13 vs. cry01 ZT 1	-44.58	Yes	***	<0.001	B-C
w1118 ZT13 vs. cry01 ZT13	-45.95	Yes	***	<0.001	B-D
cry01 ZT 1 vs. cry01 ZT13	-1.365	No	ns	>0.99	C-D
Test details	Mean rank 1	Mean rank 2	Mean rank diff.	n1	n2	Z
w1118 ZT 1 vs. w1118 ZT13	40.59	30.02	10.57	27	25	1.163
w1118 ZT 1 vs. cry01 ZT 1	40.59	74.6	-34.01	27	29	3.882
w1118 ZT 1 vs. cry01 ZT13	40.59	75.97	-35.38	27	32	4.132
w1118 ZT13 vs. cry01 ZT 1	30.02	74.6	-44.58	25	29	4.986
w1118 ZT13 vs. cry01 ZT13	30.02	75.97	-45.95	25	32	5.254
cry01 ZT 1 vs. cry01 ZT13	74.6	75.97	-1.365	29	32	0.1625
