# Supplementary material for: A role for the circadian photoreceptor CRYPTOCHROME in regulating triglyceride metabolism in Drosophila
Source: G3 (Bethesda). 2024 Sep 12;14(11):jkae220. doi: 10.1093/g3journal/jkae220 (PMC11540332; doi:10.1093/g3journal/jkae220)
Supplement: jkae220_Supplementary_Data [file jkae220_supplementary_data.zip › File_S1_G3-2024-405355/Raw data for Figshare_Gopalakrishnan et al., 2024_revision2/Figure 2.xlsx]

## Sheet: Fig 2A
Relative mRNA abundance at ZT02 (dilp2)
BR- Biological replicate
												2 raised to delta Ct
BR1		Genotype	Gene	Ct dilp2		Ct rp49	Delta Ct	2 raised to delta Ct			dilp2	w1118	cry01		Mann Whitney test
		w1118	dilp2	19.0648		18.1754	-1.08665	0.470852				0.470852	0.601766		P value	0.1605
				18.7469		17.7808	-0.768791	0.586909				0.586909	0.643422		Exact or approximate P value?	Exact
				18.7455			-0.767372	0.587487				0.587487	0.61739		P value summary	ns
			Mean			17.9781						0.11954	0.196679		Significantly different (P < 0.05)?	No
		cry01	dilp2	18.6781		17.8356	-0.732726	0.601766				0.114093	0.152275		One- or two-tailed P value?	Two-tailed
				18.5815		18.055	-0.636162	0.643422				0.123903	0.20616		Sum of ranks in column A,B	54 , 82
				18.6411			-0.695747	0.61739				0.283295	0.620135		Mann-Whitney U	18
			Mean			17.9453						0.448467	0.460498
BR2		Genotype	Gene	Ct dilp2		Ct rp49	Delta Ct	2 raised to delta Ct			Mean	0.341818	0.437291
		w1118	dilp 2	20.1226		17.0218	-3.06443	0.11954			SD	0.207235	0.216629
				20.1899		17.0945	-3.13172	0.114093			SEM	0.0732687	0.07659
				20.0709			-3.01271	0.123903
			Mean			17.0581
		cry01	dilp 2	18.8482		16.6228	-2.34609	0.196679
				19.2173		16.3813	-2.71525	0.152275
				18.7802			-2.27816	0.20616
			Mean			16.5021
BR3		Genotype	Gene	Ct dilp2		Ct rp49	Delta Ct	2 raised to delta Ct
		w1118	dilp2			18.4973
				20.2813		18.426	-1.81962	0.283295
				19.6186			-1.15692	0.448467
			Mean			18.4616
		cry01	dilp2	20.6933		20.2853	-0.689346	0.620135
				21.1226		19.7226	-1.11873	0.460498
			Mean			20.0039

## Sheet: Fig 2B
Relative mRNA abundance at ZT02 (4ebp)
BR- Biological replicate
												2 raised to delta Ct
BR1		Genotype	Gene	Ct 4ebp		Ct rp49	Delta Ct	2 raised to delta Ct			4ebp	w1118	cry01
		w1118	4ebp	20.1045		17.679	-2.41702	0.187242				0.187242	0.0976449
				20.1365		17.6959	-2.44902	0.183135				0.183135	0.104377
				20.1213			-2.43385	0.185071				0.185071	0.0985099
			Mean			17.6875						0.144788	0.0801942
		cry01	4ebp	21.1318		18.0622	-3.35631	0.0976449				0.171112	0.114471
				21.0356		17.4888	-3.26012	0.104377				0.122915	0.0928232
				21.1191			-3.34359	0.0985099				0.228965	0.120515
			Mean			17.7755						0.153025	0.0533712
												0.168845	0.133921
												0.203805	0.109391
BR2		Genotype	Gene	Ct 4ebp		Ct rp49	Delta Ct	2 raised to delta Ct				0.198127	0.12195
		w1118	4ebp	19.8461		17.0218	-2.78798	0.144788				0.20301
				19.6051		17.0945	-2.54698	0.171112			Mean	0.17917	0.10247
				20.0824			-3.02426	0.122915			SD	0.0291262	0.0222008
			Mean			17.0581					SEM	0.008408	0.0066938
		cry01	4ebp	20.1424		16.6228	-3.64036	0.0801942
				19.629		16.3813	-3.12694	0.114471
				19.9314			-3.42937	0.0928232			Unpaired t test
			Mean			16.5021					P value	<0.0001
											P value summary	****
											Significantly different (P < 0.05)?	Yes
BR3		Genotype	Gene	Ct 4ebp		Ct rp49	Delta Ct	2 raised to delta Ct			One- or two-tailed P value?	Two-tailed
		w1118	4ebp	20.9456		19.0957	-2.1268	0.228965			t, df	t=6.755, df=16
				21.5269		18.5419	-2.70816	0.153025
				21.385			-2.56623	0.168845			How big is the difference?
			Mean			18.8188					Mean of column A	0.1777
		cry01	4ebp	21.182		18.0902	-3.05272	0.120515			Mean of column B	0.1059
				21.2496		18.1683	-4.22779	0.0533712			Difference between means (B - A) ± SEM	-0.07177 ± 0.01062
											95% confidence interval	-0.09429 to -0.04925
			Mean			18.1292					R squared (eta squared)	0.7404
BR4		Genotype	Gene	Ct 4ebp		Ct rp49	Delta Ct	2 raised to delta Ct			F test to compare variances
		w1118	4ebp	20.7564		18.4973	-2.29474	0.203805			F, DFn, Dfd	2.898, 8, 8
				20.7971		18.426	-2.33551	0.198127			P value	0.1536
				20.762			-2.30038	0.20301			P value summary	ns
			Mean			18.4616					Significantly different (P < 0.05)?	No
		cry01	4ebp	22.9045		20.2853	-2.90054	0.133921
				23.1963		19.7226	-3.19243	0.109391
				23.0396			-3.03564	0.12195
			Mean			20.0039

## Sheet: Fig 2C
Relative mRNA abundance at ZT02 (dilp6)
BR- Biological replicate
BR1		Genotype	Gene	Ct dilp6		Ct rp49	Delta Ct	2 raised to delta Ct					2 raised to delta Ct
		w1118	dilp6	22.8184		16.5971	-6.39865	0.0118526				dilp6	w1118	cry01
				22.6347		16.2425	-6.21489	0.0134627					0.0118526	0.0046778
				22.5761			-6.15638	0.0140199					0.0134627	0.00528664
			Mean			16.4198							0.0140199	0.00609308
		cry01	dilp6	24.3435		16.6841	-7.73995	0.0046778					0.0117974	0.00848076
				24.167		16.523	-7.56343	0.00528664					0.0132899	0.00654787
				23.9622			-7.35861	0.00609308					0.0125373	0.00499328
			Mean			16.6036							0.011678	0.00492336
													0.0110999	0.00456933
													0.0154103	0.00973925
BR2		Genotype	Gene	Ct dilp6		Ct rp49	Delta Ct	2 raised to delta Ct					0.0127752	0.00763497
		w1118	dilp6			15.66							0.0139115
				22.0323		15.5939	-6.40539	0.0117974
				21.8605			-6.23353	0.0132899				Mean	0.0128941	0.00629463
			Mean			15.627						SD	0.00127438	0.00178657
		cry01	dilp6			14.9342						SEM	0.000384239	0.000564964
				22.1383		15.5792	-6.88159	0.00848076
				22.5115			-7.25476	0.00654787				Unpaired t test
			Mean			15.2567						P value	<0.0001
												P value summary	****
												Significantly different (P < 0.05)?	Yes
BR3		Genotype	Gene	Ct dilp6		Ct rp49	Delta Ct	2 raised to delta Ct				One- or two-tailed P value?	Two-tailed
		w1118	dilp6	22.7107		16.42	-6.31763	0.0125373				t, df	t=6.755, df=16
				22.8131		16.3662	-6.42006	0.011678
				22.8864			-6.49331	0.0110999				How big is the difference?
			Mean			16.3931						Mean of column A	0.1777
		cry01	dilp6	24.0416		16.3578	-7.6458	0.00499328				Mean of column B	0.1059
				24.062		16.4339	-7.66614	0.00492336				Difference between means (B - A) ± SEM	-0.07177 ± 0.01062
				24.1697			-7.7738	0.00456933				95% confidence interval	-0.09429 to -0.04925
			Mean			16.3958						R squared (eta squared)	0.7404
												F test to compare variances
BR4		Genotype	Gene	Ct dilp6		Ct rp49	Delta Ct	2 raised to delta Ct				F, DFn, Dfd	2.898, 8, 8
		w1118	dilp6	22.1919		16.2436	-6.01996	0.0154103				P value	0.1536
				22.4625		16.1004	-6.29051	0.0127752				P value summary	ns
				22.3396			-6.16757	0.0139115				Significantly different (P < 0.05)?	No
			Mean			16.172
		cry01	dilp6			16.1249
				22.6406		15.7924	-6.68197	0.00973925
				22.9918			-7.03316	0.00763497
			Mean			15.9587

## Sheet: Fig 2D
Relative mRNA abundance at ZT02 (bmm)
BR- Biological replicate
BR1		Genotype	Gene	Ct bmm		Ct rp49	Delta Ct	2 raised to delta Ct					2 raised to delta Ct
		w1118	bmm	32.1172		16.42	-15.7242	1.84736e-05				bmm	w1118	cry01
				32.4123		16.3662	-16.0192	1.50568e-05					1.8474e-05	1.29703e-05
				32.0615			-15.6685	1.92011e-05					1.5057e-05	1.51833e-05
			Mean			16.3931							1.9201e-05	1.45056e-05
		cry01	bmm	32.6303		16.3578	-16.2344	1.29703e-05					2.8463e-05	2.04272e-05
				32.403		16.4339	-16.0072	1.51833e-05					2.2206e-05	1.80003e-05
				32.4689			-16.073	1.45056e-05					2.3997e-05	2.15144e-05
			Mean			16.3958							5.4216e-06	3.021e-06
													6.1082e-06	3.11392e-06
													4.6851e-06	3.09281e-06
BR2		Genotype	Gene	Ct bmm		Ct rp49	Delta Ct	2 raised to delta Ct
		w1118	bmm	31.3001		16.214	-15.1005	2.84633e-05				Mean	1.5957e-05	1.24254e-05
				31.6582		16.1851	-15.4587	2.22064e-05				SD	8.75221e-06	7.51824e-06
				31.5463			-15.3468	2.39973e-05				SEM	2.9174e-06	2.50608e-06
			Mean			16.1996
		cry01	bmm	31.4023		15.9604	-15.5791	2.04272e-05
				31.5848		15.686	-15.7616	1.80003e-05
				31.3275			-15.5043	2.15144e-05
			Mean			15.8232						Mann Whitney test
												P value	0.2224
												Exact or approximate P value?	Exact
BR3		Genotype	Gene	Ct bmm		Ct rp49	Delta Ct	2 raised to delta Ct				P value summary	ns
		w1118	bmm	33.4954		16.0228	-17.4929	5.42158e-06				Significantly different (P < 0.05)?	No
				33.3233		15.9823	-16.4425	1.12285e-05				One- or two-tailed P value?	Two-tailed
				33.706			-16.9982	7.63906e-06				Sum of ranks in column A,B	100 , 71
			Mean			16.0025						Mann-Whitney U	26
		cry01	bmm	35.1309		16.8809	-18.3365	3.021e-06
				35.0872		16.7078	-35.0872	2.73969e-11
				35.097			-35.097	2.72113e-11
			Mean			16.7944
