# Supplementary material for: A role for the circadian photoreceptor CRYPTOCHROME in regulating triglyceride metabolism in Drosophila
Source: G3 (Bethesda). 2024 Sep 12;14(11):jkae220. doi: 10.1093/g3journal/jkae220 (PMC11540332; doi:10.1093/g3journal/jkae220)
Supplement: jkae220_Supplementary_Data [file jkae220_supplementary_data.zip › File_S1_G3-2024-405355/Raw data for Figshare_Gopalakrishnan et al., 2024_revision2/Figure 3.xlsx]

## Sheet: Fig 3A
Hours post starvation	Canton-S	per01	per01;;cry01	cry01			BR- Biological Replicate, TR- Technical Replicate																				Starvation sensitivity assay						BR- Biological Replicate, TR- Technical Replicate
0	100	100	100	100					BR1						BR2						BR3												BR1						BR2				BR3
2	100	100	100	100		Canton-S	Hours post starvation		TR1	TR2	TR3	TR4	TR5	TR6	TR1	TR2	TR3	TR4	TR5	TR6	TR1	TR2	TR3	TR4	TR5	sum	no. of dead flies	%survival Canton-S		per01	Hours post starvation		TR1	TR2	TR3	TR4	TR5	TR6	TR1	TR2	TR3	TR4	TR1	TR2	TR3	TR4	TR5	sum	no. of dead flies
4	100	100	100	100			10		0	0	0	0	0	0	0	0	0	0	0	0	0	0	0	0	0	0	0	100			10		0	0	0	0	0	0	0	0	0	0	0	0	0	0	0	0	0
6	100	100	100	100			12		0	0	0	0	0	0	0	0	0	0	0	0	0	0	0	0	0	0	0	100			12		0	0	0	0	0	0	0	1	0	0	0	1	1	0	0	3	3
8	100	100	100	100			14		0	0	0	0	0	0	0	0	0	0	0	0	0	0	0	0	0	0	0	100			14		1	0	0	0	1	1	1	2	1	3	0	1	1	1	0	13	10
10	100	100	100	100			16		0	0	0	0	0	0	0	0	0	0	0	0	0	0	0	0	0	0	0	100			16		2	1	0	0	1	1	1	2	1	3	0	1	1	1	1	16	3
12	100	98.7179	99.6269	100			18		0	0	0	0	0	0	0	0	0	0	0	0	0	0	0	0	0	0	0	100			18		2	1	0	1	1	1	3	2	1	6	2	1	1	3	1	26	10
14	100	94.4444	98.5075	100			20		0	0	0	0	0	0	0	0	0	0	0	0	0	0	0	0	0	0	0	100			20		2	1	1	1	3	1	3	2	1	6	3	1	2	3	3	33	7
16	100	93.1624	96.2687	99.5951			22		0	0	0	0	0	0	0	0	0	0	0	1	0	0	0	0	0	1	1	99.6241			22		2	3	3	1	5	2	3	2	1	6	5	3	4	5	4	49	16
18	100	88.8889	93.6567	98.7854			24		0	1	1	0	0	0	0	0	0	0	0	1	0	0	0	0	0	3	2	98.8722			24		2	3	3	2	5	2	4	5	2	8	6	3	4	5	4	58	9
20	100	85.8974	91.0448	98.3806			26		0	1	1	0	1	0	0	1	1	1	2	1	0	0	0	0	0	9	6	96.6165			26		3	3	3	2	7	2	5	9	4	13	7	6	7	7	4	82	24
22	99.6241	79.0598	85.8209	98.3806			28		1	1	1	1	1	0	0	1	1	1	2	1	0	0	0	1	0	12	3	95.4887			28		4	5	3	3	8	3	7	10	5	13	8	8	8	9	4	98	16
24	98.8722	75.2137	78.3582	97.9757			30		1	3	1	5	2	3	0	1	2	1	3	3	0	1	0	2	0	28	16	89.4737			30		6	5	4	4	9	5	8	12	6	14	9	8	11	10	5	116	18
26	96.6165	64.9573	68.2836	97.5709			32		1	3	1	5	2	3	0	1	5	2	4	3	0	1	1	3	0	35	7	86.8421			32		7	6	5	7	10	7	8	12	7	14	11	11	11	10	7	133	17
28	95.4887	58.1197	54.8507	95.1417			34		5	5	3	8	2	4	0	3	7	3	5	3	0	2	3	3	0	56	21	78.9474			34		7	7	8	10	11	9	9	15	9	14	12	12	12	11	10	156	23
30	89.4737	50.4274	43.6567	93.9271			36		5	10	8	9	5	12	1	3	7	4	6	3	2	4	5	6	3	93	37	65.0376			36		10	9	8	11	14	11	13	15	13	14	15	15	15	13	13	189	33
32	86.8421	43.1624	34.3284	92.7126			38		10	12	9	11	5	14	5	7	10	6	10	4	2	5	6	8	3	127	34	52.2556			38		12	14	12	14	14	11	13	16	13	15	16	16	16	13	14	209	20
34	78.9474	33.3333	21.2687	90.2834			40		11	13	10	11	7	15	6	7	13	7	11	5	2	5	6	8	4	141	14	46.9925			40		12	14	12	15	16	15	16	16	13	15	16	16	16	13	16	221	12
36	65.0376	19.2308	11.194	86.2348			42		11	13	12	13	9	15	6	10	14	9	12	5	3	8	7	9	4	160	19	39.8496			42		14	14	14	15	16	15	17	16	14	15	16	16	16	13	16	227	6
38	52.2556	10.6838	5.97015	79.7571			44		12	15	12	13	10	16	9	12	16	13	12	6	5	10	10	13	8	192	32	27.8195			44		14	14	15	15	16	15	17	16	15	15	16	16	16	13	16	229	2
40	46.9925	5.55556	4.85075	72.4696			46		13	15	13	13	13	16	10	14	16	14	13	9	6	11	11	14	9	210	18	21.0526			46		14	14	15	15	16	15	17	16	15	15	16	16	16	13	16	229	0
42	39.8496	2.99145	2.61194	65.9919			48		13	15	13	13	13	16	11	14	16	14	14	11	7	11	11	14	10	216	6	18.797			48		15	15	15	15	16	16	17	16	16	15	16	16	16	13	16	233	4
44	27.8195	2.13675	0.746269	57.8947			50		14	16	14	15	15	17	13	14	16	14	16	13	9	13	12	14	10	235	19	11.6541			50		15	15	15	15	16	16	17	16	16	15	16	16	16	13	16	233	0
46	21.0526	2.13675	0	46.5587			52		14	16	15	16	15	17	17	14	16	14	16	13	12	15	14	15	11	250	15	6.01504			52		15	15	15	15	16	16	17	16	16	15	16	16	16	13	16	233	0
48	18.797	0.42735		38.4615			54		14	16	15	16	15	17	17	15	16	14	16	14	13	15	15	15	12	255	5	4.13534			54		15	16	15	15	16	16	17	16	16	15	16	16	16	13	16	234	1
50	11.6541	0.42735		32.3887			56		14	16	15	16	15	17	18	15	16	14	16	14	13	16	15	15	14	259	4	2.63158
52	6.01504	0.42735		21.8623			58		14	16	15	16	15	17	18	16	16	14	16	15	14	16	15	15	14	262	3	1.50376
54	4.13534	0		15.3846			60		14	16	15	16	15	17	18	16	16	14	16	15	16	16	15	15	16	266	4	0
56	2.63158			8.50202
58	1.50376			4.45344
60	0			2.42915
62				0.404858
64				0.404858
66				0.404858
68				0		Time taken for 50% death			37	35	36	34	40	35	44	41	37	40	37	45	49	42	42	40	44						Time taken for 50% death		32	35	34	32	28	33	30	25	33	24	28	28	28	26	33
[truncated: 47 more columns]

## Sheet: Fig 3B
Time taken for 50% fly death under starvation (hours)						Brown-Forsythe and Welch ANOVA
Canton-S	per01	per01;;cry01	cry01								Post-hoc
37	32	30	51			Brown-Forsythe ANOVA test
35	35	28	50			F* (DFn, DFd)	65.22 (3.000, 47.52)				Dunnett's T3 multiple comparisons test	Mean Diff.	95.00% CI of diff.	Below threshold?	Summary	Adjusted P Value
36	34	27	53			P value	<0.0001				Canton-S vs. per01	9.949	6.167 to 13.73	Yes	****	<0.0001	A-B
34	32	33	53			P value summary	****				Canton-S vs. per01;;cry01	10.88	7.532 to 14.23	Yes	****	<0.0001	A-C
40	28	25	53			Significant diff. among means (P < 0.05)?	Yes				Canton-S vs. cry01	-6.055	-10.85 to -1.256	Yes	**	0.0081	A-D
35	33	27	43								per01 vs. per01;;cry01	0.9333	-2.166 to 4.032	No	ns	0.9456	B-C
44	30	27	45			Welch's ANOVA test					per01 vs. cry01	-16	-20.65 to -11.36	Yes	****	<0.0001	B-D
41	25	27	42			W (DFn, DFd)	60.17 (3.000, 32.63)				per01;;cry01 vs. cry01	-16.94	-21.29 to -12.58	Yes	****	<0.0001	C-D
37	33	27	49			P value	<0.0001
40	24	30	40			P value summary	****				Test details	Mean 1	Mean 2	Mean Diff.	SE of diff.	n1	n2	t	DF
37	28	33	46			Significant diff. among means (P < 0.05)?	Yes				Canton-S vs. per01	39.88	29.93	9.949	1.348	17	15	7.378	29.93
45	28	30	50								Canton-S vs. per01;;cry01	39.88	29	10.88	1.186	17	18	9.178	26.97
49	28	33	38			Data summary					Canton-S vs. cry01	39.88	45.94	-6.055	1.703	17	16	3.555	27.9
42	26	27	38			Number of treatments (columns)	4				per01 vs. per01;;cry01	29.93	29	0.9333	1.094	15	18	0.8532	25.91
42	33	25	45			Number of values (total)	66				per01 vs. cry01	29.93	45.94	-16	1.641	15	16	9.755	25.54
40		31	39								per01;;cry01 vs. cry01	29	45.94	-16.94	1.51	18	16	11.22	21.08
44		31
		31

## Sheet: Fig 3C -00h
Triglyceride utilization - 00 h
	R - Replicate, each contains 5 flies
		R1	R2	R3	R4	R5	R6	R7	R8	R9	R10	R11	R12	R13	R14	R15			Mean	Total no. of flies
	Canton-S	101.674	101.019	86.008	86.7085	102.05	85.2832	120.114	109.289	111.597	102.859	111.174	109.332	105.279	104.145	95.6912			102.148	75
	cry01	202.763	177.665	170.54	150.145	165.73	103.458	104.844	91.4164	117.398	93.1111	104.696	98.3396	90.8449	91.1962				125.868	70
	per01	72.195	77.4004	76.5337	65.8917	67.366	79.1734	75.1882	79.7919	74.5969	62.0397	76.0347	76.5696	66.9278	74.0926	69.9962			72.9199	75
	per01;;cry01	71.4109	64.9414	64.68	73.7164	62.2707	59.503	64.5362	79.7633	73.5992	68.668	72.1864	70.1654	61.0288	61.7887	62.2129			67.3648	75
	Kruskal-Wallis test				Dunn's multiple comparisons test	Mean rank diff.	Significant?	Summary	Adjusted P Value
	P value	<0.0001			Canton-S vs. per01	23.6	Yes	**	0.001	A-B
	Exact or approximate P value?	Approximate			Canton-S vs. per01;;cry01	31.93	Yes	****	<0.0001	A-C
	P value summary	****			Canton-S vs. cry01	-3.59	No	ns	>0.9999	A-D
	Do the medians vary signif. (P < 0.05)?	Yes			per01 vs. per01;;cry01	8.333	No	ns	>0.9999	B-C
	Number of groups	4			per01 vs. cry01	-27.19	Yes	***	0.0001	B-D
	Kruskal-Wallis statistic	45.58			per01;;cry01 vs. cry01	-35.52	Yes	****	<0.0001	C-D
	Data summary				Test details	Mean rank 1	Mean rank 2	Mean rank diff.	n1	n2	Z
	Number of treatments (columns)	4			Canton-S vs. per01	43.27	19.67	23.6	15	15	3.763
	Number of values (total)	59			Canton-S vs. per01;;cry01	43.27	11.33	31.93	15	15	5.092
					Canton-S vs. cry01	43.27	46.86	-3.59	15	14	0.5625
					per01 vs. per01;;cry01	19.67	11.33	8.333	15	15	1.329
					per01 vs. cry01	19.67	46.86	-27.19	15	14	4.26
					per01;;cry01 vs. cry01	11.33	46.86	-35.52	15	14	5.566

## Sheet: Fig 3C -12h
Triglyceride utilization - 12 h
	R - Replicate, each contains 5 flies
		R1	R2	R3	R4	R5	R6	R7	R8	R9	R10	R11	R12	R13	R14				Mean	Total no. of flies
	Canton-S	73.7062	67.0311	82.8723	78.0193	74.0044	84.6187	72.0939	89.5072	96.2035	80.8324	70.5892							79.0435	55
	cry01	98.5128	97.1606	85.9754	96.3618	88.6726	109.809	113.892	91.0823	94.6648	90.5862	90.2074	107.991						97.0763	60
	per01	37.6787	33.2135	35.6303	37.6332	42.857	35.2261	48.6064	31.6112	44.5801	31.2046	28.3877	30.1559						36.3987	60
	per01;;cry01	61.1316	68.5416	50.4234	58.5961	53.6233	59.6594	64.4236	43.1229	34.541	36.5733	65.5653	52.5413	55.724	58.7271				54.5138	70
	One-way ANOVA
	ANOVA summary
	F	111.2
	P value	<0.0001
	P value summary	****
	Significant diff. among means (P < 0.05)?	Yes
	R squared	0.8811
	Brown-Forsythe test
	F (DFn, DFd)	0.6983 (3, 45)
	P value	0.558
	P value summary	ns
	Are SDs significantly different (P < 0.05)?	No
	Bartlett's test
	Bartlett's statistic (corrected)	2.805
	P value	0.4227
	P value summary	ns
	Are SDs significantly different (P < 0.05)?	No
	ANOVA table	SS	DF	MS	F (DFn, DFd)	P value
	Treatment (between columns)	25822	3	8607	F (3, 45) = 111.2	P<0.0001
	Residual (within columns)	3485	45	77.44
	Total	29307	48
	Data summary
	Number of treatments (columns)	4
	Number of values (total)	49
	Tukey's multiple comparisons test	Mean Diff.	95.00% CI of diff.	Below threshold?	Summary	Adjusted P Value
	Canton-S vs. per01	42.64	32.85 to 52.44	Yes	****	<0.0001	A-B
	Canton-S vs. per01;;cry01	24.53	15.07 to 33.99	Yes	****	<0.0001	A-C
	Canton-S vs. cry01	-18.03	-27.83 to -8.234	Yes	****	<0.0001	A-D
	per01 vs. per01;;cry01	-18.12	-27.35 to -8.880	Yes	****	<0.0001	B-C
	per01 vs. cry01	-60.68	-70.26 to -51.09	Yes	****	<0.0001	B-D
	per01;;cry01 vs. cry01	-42.56	-51.80 to -33.33	Yes	****	<0.0001	C-D
	Test details	Mean 1	Mean 2	Mean Diff.	SE of diff.	n1	n2	q	DF
	Canton-S vs. per01	79.04	36.4	42.64	3.673	11	12	16.42	45
	Canton-S vs. per01;;cry01	79.04	54.51	24.53	3.546	11	14	9.784	45
	Canton-S vs. cry01	79.04	97.08	-18.03	3.673	11	12	6.943	45
	per01 vs. per01;;cry01	36.4	54.51	-18.12	3.462	12	14	7.4	45
	per01 vs. cry01	36.4	97.08	-60.68	3.592	12	12	23.89	45
	per01;;cry01 vs. cry01	54.51	97.08	-42.56	3.462	14	12	17.39	45

## Sheet: Fig 3C-15h
Triglyceride utilization - 15 h
	R - Replicate, each contains 5 flies
		R1	R2	R3	R4	R5	R6	R7	R8	R9	R10	R11	R12	R13					Mean	Total no. of flies
	Canton-S	37.9626	36.0958	33.4731	44.5231	39.0479	43.4597	41.4163	32.2472	34.315	45.6577	48.136	45.8285	44.605					40.5206	65
	cry01	72.6335	49.1526	73.1693	52.8964	52.2316	63.0355	66.1259	66.4742	66.4742	52.9064	74.0334	73.4089	77.5428					64.6219	65
	per01	17.5307	23.1753	24.2361	27.5057	18.7238	17.1201	24.7087	21.8334	18.0231	17.7123	19.0986	19.3133						20.7484	60
	per01;;cry01	34.9339	25.1374	28.4657	32.3918	33.8564	39.8899	28.8459	38.5383	39.515	33.6217	29.8911	24.1329	35.5232					32.6726	65
	Brown-Forsythe ANOVA test
	F* (DFn, DFd)	107.5 (3.000, 29.32)
	P value	<0.0001
	P value summary	****
	Significant diff. among means (P < 0.05)?	Yes
	Welch's ANOVA test
	W (DFn, DFd)	96.04 (3.000, 25.37)
	P value	<0.0001
	P value summary	****
	Significant diff. among means (P < 0.05)?	Yes
	Data summary
	Number of treatments (columns)	4
	Number of values (total)	51
	Dunnett's T3 multiple comparisons test	Mean Diff.	95.00% CI of diff.	Below threshold?	Summary	Adjusted P Value
	Canton-S vs. per01	19.77	14.65 to 24.90	Yes	****	<0.0001	A-B
	Canton-S vs. per01;;cry01	7.848	1.992 to 13.70	Yes	**	0.0049	A-C
	Canton-S vs. cry01	-24.1	-33.10 to -15.10	Yes	****	<0.0001	A-D
	per01 vs. per01;;cry01	-11.92	-16.94 to -6.908	Yes	****	<0.0001	B-C
	per01 vs. cry01	-43.87	-52.52 to -35.22	Yes	****	<0.0001	B-D
	per01;;cry01 vs. cry01	-31.95	-40.93 to -22.96	Yes	****	<0.0001	C-D
	Test details	Mean 1	Mean 2	Mean Diff.	SE of diff.	n1	n2	t	DF
	Canton-S vs. per01	40.52	20.75	19.77	1.777	13	12	11.12	20.68
	Canton-S vs. per01;;cry01	40.52	32.67	7.848	2.054	13	13	3.82	23.98
	Canton-S vs. cry01	40.52	64.62	-24.1	3.089	13	13	7.802	18.52
	per01 vs. per01;;cry01	20.75	32.67	-11.92	1.739	12	13	6.856	21.01
	per01 vs. cry01	20.75	64.62	-43.87	2.889	12	13	15.18	15.12
	per01;;cry01 vs. cry01	32.67	64.62	-31.95	3.068	13	13	10.42	18.18

## Sheet: Fig 3C-18h
Triglyceride utilization - 18 h
	R - Replicate, each contains 5 flies
		R1	R2	R3	R4	R5	R6	R7	R8	R9	R10	R11	R12	R13	R14				Mean	Total no. of flies
	Canton-S	29.982	17.5765	19.4832	23.282	13.7999	35.9861	27.9689	15.7189	11.2195	23.886	16.8401	30.119	44.605					23.8821	65
	cry01	38.7522	38.7522	38.7717	49.6384	48.6799	43.1048	42.45	47.8853	42.1031	41.8825	43.7724	42.3326	49.2809	46.6148				43.8586	70
	Unpaired t test with Welch's correction
	P value	<0.0001
	P value summary	****
	Significantly different (P < 0.05)?	Yes
	One- or two-tailed P value?	Two-tailed
	Welch-corrected t, df	t=8.894, df=15.85
	How big is the difference?
	Mean of column A	22.16
	Mean of column B	43.86
	Difference between means (B - A) ± SEM	21.70 ± 2.440
	95% confidence interval	16.53 to 26.88
	R squared (eta squared)	0.8331
	F test to compare variances
	F, DFn, Dfd	3.793, 11, 13
	P value	0.0255
	P value summary	*
	Significantly different (P < 0.05)?	Yes

## Sheet: Fig 3C-24h
Triglyceride utilization - 18 h
	R - Replicate, each contains 5 flies
		R1	R2	R3	R4	R5	R6	R7	R8	R9	R10	R11	R12	R13					Mean	Total no. of flies
	Canton-S	4.6314	18.0388	7.20466	15.2525	12.6802	15.2661	20.6767	15.5112	8.42876	8.15271	7.25183	14.0355	8.75635					11.9913	65
	cry01	19.0915	19.177	15.7487	28.9746	26.9409	31.7797	16.7421	28.5584	24.841	17.9971	23.4373							23.0262	55
	Unpaired t test
	P value	<0.0001
	P value summary	****
	Significantly different (P < 0.05)?	Yes
	One- or two-tailed P value?	Two-tailed
	t, df	t=5.170, df=22
	How big is the difference?
	Mean of column A	11.99
	Mean of column B	23.03
	Difference between means (B - A) ± SEM	11.03 ± 2.135
	95% confidence interval	6.608 to 15.46
	R squared (eta squared)	0.5485
	F test to compare variances
	F, DFn, Dfd	1.290, 10, 12
	P value	0.6667
	P value summary	ns
	Significantly different (P < 0.05)?	No
	Data analyzed
	Sample size, column A	13
	Sample size, column B	11
