# Supplementary material for: A role for the circadian photoreceptor CRYPTOCHROME in regulating triglyceride metabolism in Drosophila
Source: G3 (Bethesda). 2024 Sep 12;14(11):jkae220. doi: 10.1093/g3journal/jkae220 (PMC11540332; doi:10.1093/g3journal/jkae220)
Supplement: jkae220_Supplementary_Data [file jkae220_supplementary_data.zip › File_S1_G3-2024-405355/Raw data for Figshare_Gopalakrishnan et al., 2024_revision2/Figure 4.xlsx]

## Sheet: Fig 4A
Life-span under ad libitum fed condition
	w1118 LD		cry01 LD			BR - Biological Replicate
Days	% flies alive	SEM	% flies alive	SEM		Days		1	2	3	4	5	6	7	8	9	10	11	12	13	14	15	16	17	18	19	20	21	22	23	24	25	26	27	28	29	30	31	32	33	34	35	36	37	38	39	40	41	42
1	100	0	100	0		w1118 LD	BR 1	0	0	0	0	0	0	0	1	2	2	2	2	2	2	2	2	4	4	5	5	7	10	11	11	14	17	20	22	27	28	31	33	33	34	37	40	44	54	55	56	58	59
2	100	0	100	0			BR 2	0	0	0	0	0	0	0	0	0	0	0	0	0	0	0	0	0	0	0	1	3	4	12	14	15	15	15	15	20	22	23	26	29	29	30	33	33	38	41	43	46	48
3	100	0	100	0			BR 3	0	0	0	0	0	0	0	0	1	1	1	1	1	1	1	1	1	1	1	1	1	1	1	2	2	2	9	9	13	17	17	17	20	25	28	35	35	44	50	51	54	59
4	100	0	100	0
5	100	0	100	0
6	100	0	100	0
7	100	0	100	0
8	99.6552	0.333333	100	0
9	98.9655	0.57735	99.1701	0.666667
10	98.9655	0.57735	99.1701	0.666667
11	98.9655	0.57735	99.1701	0.666667		Average		0	0	0	0	0	0	0	0.333333	1	1	1	1	1	1	1	1	1.66667	1.66667	2	2.33333	3.66667	5	8	9	10.3333	11.3333	14.6667	15.3333	20	22.3333	23.6667	25.3333	27.3333	29.3333	31.6667	36	37.3333	45.3333	48.6667	50	52.6667	55.3333
12	98.9655	0.57735	98.7552	0.57735		Total dead		0	0	0	0	0	0	0	1	3	3	3	3	3	3	3	3	5	5	6	7	11	15	24	27	31	34	44	46	60	67	71	76	82	88	95	108	112	136	146	150	158	166
13	98.9655	0.57735	98.3402	0.333333		Total flies		290	290	290	290	290	290	290	290	290	290	290	290	290	290	290	290	290	290	290	290	290	290	290	290	290	290	290	290	290	290	290	290	290	290	290	290	290	290	290	290	290	290
14	98.9655	0.57735	97.5104	0.57735		Total alive		290	290	290	290	290	290	290	289	287	287	287	287	287	287	287	287	285	285	284	283	279	275	266	263	259	256	246	244	230	223	219	214	208	202	195	182	178	154	144	140	132	124
15	98.9655	0.57735	96.6805	0.333333		Percentage dead		0	0	0	0	0	0	0	0.344828	1.03448	1.03448	1.03448	1.03448	1.03448	1.03448	1.03448	1.03448	1.72414	1.72414	2.06897	2.41379	3.7931	5.17241	8.27586	9.31034	10.6897	11.7241	15.1724	15.8621	20.6897	23.1034	24.4828	26.2069	28.2759	30.3448	32.7586	37.2414	38.6207	46.8966	50.3448	51.7241	54.4828	57.2414
16	98.9655	0.57735	96.2656	0.57735		Percentage alive		100	100	100	100	100	100	100	99.6552	98.9655	98.9655	98.9655	98.9655	98.9655	98.9655	98.9655	98.9655	98.2759	98.2759	97.931	97.5862	96.2069	94.8276	91.7241	90.6897	89.3103	88.2759	84.8276	84.1379	79.3103	76.8966	75.5172	73.7931	71.7241	69.6552	67.2414	62.7586	61.3793	53.1034	49.6552	48.2759	45.5172	42.7586
17	98.2759	1.20185	96.2656	0.57735		SD		0	0	0	0	0	0	0	0.57735	1	1	1	1	1	1	1	1	2.08167	2.08167	2.64575	2.3094	3.05505	4.58258	6.08276	6.245	7.23418	8.14453	5.50757	6.50641	7	5.50757	7.02377	8.02081	6.65833	4.50925	4.72582	3.60555	5.85947	8.0829	7.0946	6.55744	6.1101	6.35085
18	98.2759	1.20185	96.2656	0.57735		SEM		0	0	0	0	0	0	0	0.333333	0.57735	0.57735	0.57735	0.57735	0.57735	0.57735	0.57735	0.57735	1.20185	1.20185	1.52753	1.33333	1.76383	2.64575	3.51188	3.60555	4.17665	4.70225	3.1798	3.75648	4.04145	3.1798	4.05518	4.63081	3.84419	2.60342	2.72845	2.08167	3.38296	4.66667	4.09607	3.78594	3.52767	3.66667
19	97.931	1.52753	96.2656	0.57735		Diff in dead flies		0	0	0	0	0	0	0	1	2	0	0	0	0	0	0	0	2	0	1	1	4	4	9	3	4	3	10	2	14	7	4	5	6	6	7	13	4	24	10	4	8	8
20	97.5862	1.33333	95.8506	0.333333
21	96.2069	1.76383	95.8506	0.333333
22	94.8276	2.64575	95.8506	0.333333		Days		1	2	3	4	5	6	7	8	9	10	11	12	13	14	15	16	17	18	19	20	21	22	23	24	25	26	27	28	29	30	31	32	33	34	35	36	37	38	39	40	41	42
23	91.7241	3.51188	95.8506	0.333333		cry01 LD	BR 1	0	0	0	0	0	0	0	0	0	0	0	0	1	1	2	2	2	2	2	3	3	3	3	3	3	4	4	4	4	4	4	5	5	5	6	7	8	10	10	10	10	10
24	90.6897	3.60555	95.4357	0.333333			BR 2	0	0	0	0	0	0	0	0	0	0	0	1	1	3	3	3	3	3	3	3	3	3	3	4	4	4	5	5	5	5	5	5	6	6	6	6	6	6	8	8	8	8
25	89.3103	4.17666	95.4357	0.333333			BR 3	0	0	0	0	0	0	0	0	2	2	2	2	2	2	3	4	4	4	4	4	4	4	4	4	4	4	5	6	8	9	9	9	9	9	10	10	10	11	11	11	11	16
26	88.2759	4.70224	95.0207	0
27	84.8276	3.1798	94.1909	0.333333
28	84.1379	3.75648	93.7759	0.57735
29	79.3103	4.04145	92.9461	1.20185
30	76.8966	3.1798	92.5311	1.52753
31	75.5172	4.05518	92.5311	1.52753
32	73.7931	4.63082	92.1162	1.33333
33	71.7241	3.84419	91.7012	1.20185		Average		0	0	0	0	0	0	0	0	0.666667	0.666667	0.666667	1	1.33333	2	2.66667	3	3	3	3	3.33333	3.33333	3.33333	3.33333	3.66667	3.66667	4	4.66667	5	5.66667	6	6	6.33333	6.66667	6.66667	7.33333	7.66667	8	9	9.66667	9.66667	9.66667	11.3333
34	69.6552	2.60342	91.7012	1.20185		Total dead		0	0	0	0	0	0	0	0	2	2	2	3	4	6	8	9	9	9	9	10	10	10	10	11	11	12	14	15	17	18	18	19	20	20	22	23	24	27	29	29	29	34
35	67.2414	2.72845	90.8714	1.33333		Total flies		241	241	241	241	241	241	241	241	241	241	241	241	241	241	241	241	241	241	241	241	241	241	241	241	241	241	241	241	241	241	241	241	241	241	241	241	241	241	241	241	241	241
36	62.7586	2.08167	90.4564	1.20185		Total alive		241	241	241	241	241	241	241	241	239	239	239	238	237	235	233	232	232	232	232	231	231	231	231	230	230	229	227	226	224	223	223	222	221	221	219	218	217	214	212	212	212	207
37	61.3793	3.38296	90.0415	1.1547		Percentage dead		0	0	0	0	0	0	0	0	0.829876	0.829876	0.829876	1.24481	1.65975	2.48963	3.3195	3.73444	3.73444	3.73444	3.73444	4.14938	4.14938	4.14938	4.14938	4.56432	4.56432	4.97925	5.80913	6.22407	7.05394	7.46888	7.46888	7.88382	8.29876	8.29876	9.12863	9.54357	9.95851	11.2033	12.0332	12.0332	12.0332	14.1079
38	53.1034	4.66667	88.7967	1.52753		Percentage alive		100	100	100	100	100	100	100	100	99.1701	99.1701	99.1701	98.7552	98.3402	97.5104	96.6805	96.2656	96.2656	96.2656	96.2656	95.8506	95.8506	95.8506	95.8506	95.4357	95.4357	95.0207	94.1909	93.7759	92.9461	92.5311	92.5311	92.1162	91.7012	91.7012	90.8714	90.4564	90.0415	88.7967	87.9668	87.9668	87.9668	85.8921
39	49.6552	4.09607	87.9668	0.881917		SD		0	0	0	0	0	0	0	0	1.1547	1.1547	1.1547	1	0.57735	1	0.57735	1	1	1	1	0.57735	0.57735	0.57735	0.57735	0.57735	0.57735	0	0.57735	1	2.08167	2.64575	2.64575	2.3094	2.08167	2.08167	2.3094	2.08167	2	2.64575	1.52753	1.52753	1.52753	4.16333
40	48.2759	3.78594	87.9668	0.881917		SEM		0	0	0	0	0	0	0	0	0.666667	0.666667	0.666667	0.57735	0.333333	0.57735	0.333333	0.57735	0.57735	0.57735	0.57735	0.333333	0.333333	0.333333	0.333333	0.333333	0.333333	0	0.333333	0.57735	1.20185	1.52753	1.52753	1.33333	1.20185	1.20185	1.33333	1.20185	1.1547	1.52753	0.881917	0.881917	0.881917	2.4037
41	45.5172	3.52767	87.9668	0.881917		Diff in dead flies		0	0	0	0	0	0	0	0	2	0	0	1	1	2	2	1	0	0	0	1	0	0	0	1	0	1	2	1	2	1	0	1	1	0	2	1	1	3	2	0	0	5
42	42.7586	3.66667	85.8921	2.4037
43	42.069	4	85.8921	2.4037
44	38.9655	5.50757	85.4772	2.72845
45	34.8276	4.72582	84.6473	2.60342
46	33.4483	4.8074	84.6473	2.60342
47	32.7586	5.03322	83.8174	2.64575
48	28.2759	5.20683	82.5726	1.73205
49	27.931	5.23874	81.7427	1.20185
50	25.5172	4.04145	79.668	0.881917
51	23.1034	3.52767	78.8382	0.57735
52	21.3793	4.16333	78.8382	0.57735
53	18.9655	5.23874	78.4232	0.881917
54	16.5517	6.88799	78.4232	0.881917
55	16.5517	6.88799	78.4232	0.881917
56	15.8621	7.12585	78.0083	0.881917
57	12.4138	6.69162	76.3485	0.57735
58	11.7241	6.35959	75.9336	0.881917
59	11.0345	6.02771	75.1037	1
60	9.31034	6.66667	73.444	1.45297
61	8.96552	6.50641	73.444	1.45297
62	7.58621	6.35959	70.9544	1.45297
63	4.82759	6.1101	68.4647	2.18581
64	4.82759	6.1101	68.4647	2.18581
65	3.7931	5.56776	64.7303	1.33333
66	3.44828	5.89727	63.0705	1.76383
67	3.10345	5.696	57.6763	1
68	3.10345	5.696	53.9419	1
69	2.75862	6.02771	50.2075	1
70	2.75862	6.02771	49.7925	0.881917
71	2.06897	6.69162	47.3029	0.881917
72	1.72414	7.02377	43.5685	2.02759
73	1.72414	7.02377	39.834	1.45297
74	1.72414	7.02377	34.8548	1.76383
75	1.37931	6.88799	29.0456	4.16333
76	1.37931	6.88799	25.3112	2.08167
77	1.37931	6.88799	23.6515	2.02759
78	1.37931	6.88799	20.332	3.21455
79	1.37931	6.88799	17.4274	2.96273
80	1.03448	6.69162	14.9378	2.4037
81	0.689655	6.55744	10.7884	4.66667
82	0.689655	6.55744	8.29876	5.696
83	0.689655	6.55744	7.46888	5.4569
84	0.689655	6.55744	5.39419	4.50925
85	0.344828	6.43774	4.56432	5.17472
86	0.344828	6.43774	3.3195	6.17342
87	0.344828	6.43774	2.48963	6.35959
88	0.344828	6.43774	2.07469	6.69162
89	0	6.76593	2.07469	6.69162
90			1.24481	6.43774
91			1.24481	6.43774
92			0	5.89727
[truncated: 56 more columns]

## Sheet: Fig 4B
Lifespan
Time taken for 50% fly death under ad libitum fed conditions (days)
w1118 LD	cry01 LD
35	66			Mann Whitney test
30	82			P value	<0.001
26	67			Exact or approximate P value?	Exact
27	72			P value summary	***
37	69			Significantly different (P < 0.05)?	Yes
48	67			One- or two-tailed P value?	Two-tailed
36	50			Sum of ranks in column A,B	547 , 1406
52	75			Mann-Whitney U	19
31	75
42	64
41	56
40	72
34	83
49	80
35	72
47	73
37	67
37	59
29	80
56	62
43	71
34	73
56	74
51	84
53	74
41	41
37	85
44	77
43	80
38	70
37
35
