# Supplementary material for: A role for the circadian photoreceptor CRYPTOCHROME in regulating triglyceride metabolism in Drosophila
Source: G3 (Bethesda). 2024 Sep 12;14(11):jkae220. doi: 10.1093/g3journal/jkae220 (PMC11540332; doi:10.1093/g3journal/jkae220)
Supplement: jkae220_Supplementary_Data [file jkae220_supplementary_data.zip › File_S1_G3-2024-405355/Raw data for Figshare_Gopalakrishnan et al., 2024_revision2/Figure 5.xlsx]

## Sheet: Figure 5 A
Starvation sensitivity assay
Data combined from 3 biological replicates
								# dead flies
	Hours post starvation	w1118 ND	w1118 CRD	cry01 ND	cry01 CRD		Hours post starvation	w1118 ND (total no. of flies = 270)	w1118 CRD (total no. of flies=287)	cry01 ND(total no. of flies = 399)	cry01 CRD (total no.of flies = 285)			Log-rank results
	16	100	100	100	100		16	0	0	0	0			condition	chi	pvalue	corrected_pvalue
	18	99.6296	99.3031	100	99.6491		18	1	2	0	1			w1118 CRD v.s. w1118 ND	7.71	0.0055	0.0165
	20	99.6296	99.3031	100	99.6491		20	0	0	0	0			w1118 CRD v.s. cry01 CRD	151.15	0	0
	22	97.7778	97.561	99.654	99.2982		22	5	5	1	1			w1118 CRD v.s. cry01 ND	29.29	6.2e-08	1.9e-07
	24	95.5556	96.1672	99.654	98.9474		24	6	4	0	1			w1118 ND v.s. cry01 CRD	184.68	0	0
	26	94.8148	95.122	99.308	98.9474		26	2	3	1	0			w1118 ND v.s. cry01 ND	60.17	0	0
	28	92.5926	94.0767	99.308	98.9474		28	6	3	0	0			cry01 CRD v.s. cry01 ND	36.8	0	0
	30	89.6296	93.7282	99.308	98.5965		30	8	1	0	1			cry01 ND v.s. w1118 ND	60.17	0	0
	32	86.6667	92.3345	98.9619	98.2456		32	8	4	1	1
	34	84.4444	89.1986	96.8858	96.8421		34	6	9	6	4
	36	74.0741	82.9268	93.7716	95.7895		36	28	18	9	3
	38	65.9259	79.0941	89.9654	94.7368		38	22	11	11	3
	40	56.6667	73.8676	86.1592	94.386		40	25	15	11	1
	42	47.037	65.5052	77.8547	92.2807		42	26	24	24	6
	44	41.8519	58.885	74.7405	91.2281		44	14	19	9	3
	46	32.2222	47.3868	57.7855	83.1579		46	26	33	49	23
	48	24.0741	39.0244	51.9031	77.8947		48	22	24	17	15
	50	21.4815	30.3136	43.5986	70.8772		50	7	25	24	20
	52	16.6667	22.6481	37.0242	66.3158		52	13	22	19	13
	54	13.7037	16.3763	30.1038	58.2456		54	8	18	20	23
	56	9.62963	10.453	23.1834	49.1228		56	11	17	20	26
	58	8.88889	10.1045	21.4533	45.9649		58	2	1	5	9
	60	4.44444	4.52962	16.263	36.8421		60	12	16	15	26
	62	4.44444	4.18118	13.4948	26.6667		62	0	1	8	29
	64	1.85185	1.39373	10.3806	17.5439		64	7	8	9	26
	66	0.37037	1.0453	6.92042	12.6316		66	4	1	10	14
	68	0.37037	0.348432	4.49827	9.47368		68	0	2	7	9
	70	0.37037	0	1.38408	3.50877		70	0	1	9	17
	72	0.37037		0.692042	2.10526		72	0		2	4
	74	0		0.692042	1.05263		74	1		0	3
	76			0.692042	0.350877		76			0	2
	78			0.692042	0.350877		78			0	0
	80			0.346021	0		80			1	1
	82			0.346021			82			0
	84			0			84			1

## Sheet: Figure 5 B
Time taken for 50% fly death (h)
Data combined from 3 biological replicates
	w1118 ND	w1118 CRD	cry01 ND	cry01 CRD
	50	44	53	56				Kruskal-Wallis test
	44	41	51	54				P value	<0.001
	51	50	47	61				Exact or approximate P value?	Approximate
	50	50	49	59				P value summary	***
	38	44	46	62				Do the medians vary signif. (P < 0.05)?	Yes
	41	44	45	52				Number of groups	4
	42	53	45	49				Kruskal-Wallis statistic	38.47
	44	48	52	53
	46	55	54	56
	42	42	55	59				Dunn's multiple comparisons test	Mean rank diff.	Significant?	Summary	Adjusted P Value
	39	56	50	55				w1118 ND vs. w1118 CRD	-8.691	No	ns	>0.99	A-B
	35	47	45	59				w1118 ND vs. cry01 ND	-20.51	Yes	*	0.02	A-C
	36	41	48	52				w1118 ND vs. cry01 CRD	-39.86	Yes	***	<0.001	A-D
	39	41	52	55				w1118 CRD vs. cry01 ND	-11.82	No	ns	0.49	B-C
	37	44	47	58				w1118 CRD vs. cry01 CRD	-31.17	Yes	***	<0.001	B-D
	45	40	50	62				cry01 ND vs. cry01 CRD	-19.34	Yes	*	0.03	C-D
		43	46	49
		40		57				Test details	Mean rank 1	Mean rank 2	Mean rank diff.	n1	n2	Z
								w1118 ND vs. w1118 CRD	17.28	25.97	-8.691	16	18	1.262
								w1118 ND vs. cry01 ND	17.28	37.79	-20.51	16	17	2.939
								w1118 ND vs. cry01 CRD	17.28	57.14	-39.86	16	18	5.79
								w1118 CRD vs. cry01 ND	25.97	37.79	-11.82	18	17	1.745
								w1118 CRD vs. cry01 CRD	25.97	57.14	-31.17	18	18	4.667
								cry01 ND vs. cry01 CRD	37.79	57.14	-19.34	17	18	2.855

## Sheet: Figure 5C
Triglyceride utilzation assay
R - Replicates (5 flies each)
	R1	R2	R3	R4	R5	R6	R7	R8	R9	R10	R11	R12	R13	R14	R15	R16	R17	R18	R19	R20	R1	R2	R3	R4	R5	R6	R7	R8	R9	R10	R11	R12	R13	R14	R15	R16	R17	R18	R19	R20	R1	R2	R3	R4	R5	R6	R7	R8	R9
Hours post starvation	w1118 ND																				w1118 CRD																				cry01 ND
0	75.4897	45.6276	58.0325	70.9296	79.6362	91.2056	67.067	89.7135	75.059	72.4366	112.751	100.967	70.2518	90.1626	112.926						94.8323	109.976	110.225	107.733	94.8608	99.102	120.822	83.8525	85.4941	105.543	79.7194	149.808	117.699	128.26	112.127						120.652	156.073	125.52	146.004	133.881	153.585	145.262	163.464	149.385
12	60.0055	73.7416	70.9009		37.1831	48.362	42.6611	42.7394	40.2628	57.2593	53.6861	35.9186	45.4401	69.2583	64.557	33.0875	48.6689	65.7001			99.4292	86.2544	108.548	68.4235	82.4821	79.51	75.0059	59.754	66.7674	68.4495	79.1747	84.7265	97.3109	85.1373	103.654						107.475	84.4061	118.581	122.821	119.384	98.346	121.265	130.648	108.56
15	56.6792	53.1153	21.7664	53.2884	32.5445	50.0252	30.3329	53.4225	22.8112	50.1685	17.8603	30.995	16.9143	31.3141	34.2511	37.0578	19.342	24.9249	27.2044		42.2567	71.4659	43.6096	66.8664	72.0215	37.4892	49.228	71.3986	49.4925		70.6014	24.7951	21.5962	19.8122	25.6528	30.6273	25.7152	31.2914	36.1888	27.9226	88.6456	72.0014	80.6351	66.0474	82.6869	96.1088	74.5722	98.9031	65.9663
18	36.7803	20.4145	30.0237	16.9663	33.3969	20.3492	30.1847	24.3498	26.6421	30.5357	26.6818	18.7614	31.8798	17.7093	25.1402	17.1769	10.9956	19.0904	23.489	32.115	27.4939	34.007	30.8388	35.5418	37.7256	25.4188	46.6543	38.5218	26.5954	27.2483	35.6474	27.7044	33.4423	41.0554	24.603	23.502	23.3318	22.4692	26.3945	24.9498	52.524	42.9631	44.2171	53.5037	38.8773	49.1402	44.9131	68.1989	62.9417
[truncated: 31 more columns]

## Sheet: Fig 5C 2 way ANOVA and post hoc
Two-way ANOVA	Ordinary
Alpha	0.05
Source of Variation	% of total variation	P value	P value summary	Significant?
Interaction	2.647	<0.0001	****	Yes
Row Factor	56.13	<0.0001	****	Yes
Column Factor	24.08	<0.0001	****	Yes
ANOVA table	SS (Type III)	DF	MS	F (DFn, DFd)	P value
Interaction	10617	9	1180	F (9, 260) = 4.943	P<0.0001
Row Factor	225135	3	75045	F (3, 260) = 314.5	P<0.0001
Column Factor	96588	3	32196	F (3, 260) = 134.9	P<0.0001
Residual	62050	260	238.7
Tukey's multiple comparisons test	Predicted (LS) mean diff.	95.00% CI of diff.	Below threshold?	Summary	Adjusted P Value
0
ND w1118 vs. CRD w1118	-25.85	-40.44 to -11.27	Yes	****	<0.0001
ND w1118 vs. ND cry01	-60.77	-75.12 to -46.41	Yes	****	<0.0001
ND w1118 vs. CRD cry01	-57.56	-72.15 to -42.98	Yes	****	<0.0001
CRD w1118 vs. ND cry01	-34.91	-49.27 to -20.56	Yes	****	<0.0001
CRD w1118 vs. CRD cry01	-31.71	-46.30 to -17.12	Yes	****	<0.0001
ND cry01 vs. CRD cry01	3.204	-11.15 to 17.56	No	ns	0.9389
12
ND w1118 vs. CRD w1118	-30.66	-44.81 to -16.51	Yes	****	<0.0001
ND w1118 vs. ND cry01	-54.78	-67.96 to -41.60	Yes	****	<0.0001
ND w1118 vs. CRD cry01	-42.7	-57.12 to -28.29	Yes	****	<0.0001
CRD w1118 vs. ND cry01	-24.13	-37.77 to -10.48	Yes	****	<0.0001
CRD w1118 vs. CRD cry01	-12.05	-26.89 to 2.798	No	ns	0.1563
ND cry01 vs. CRD cry01	12.08	-1.840 to 26.00	No	ns	0.1143
15
ND w1118 vs. CRD w1118	-8.106	-21.07 to 4.854	No	ns	0.3707
ND w1118 vs. ND cry01	-32.21	-45.35 to -19.07	Yes	****	<0.0001
ND w1118 vs. CRD cry01	-46.16	-59.95 to -32.36	Yes	****	<0.0001
CRD w1118 vs. ND cry01	-24.11	-37.25 to -10.97	Yes	****	<0.0001
CRD w1118 vs. CRD cry01	-38.05	-51.85 to -24.25	Yes	****	<0.0001
ND cry01 vs. CRD cry01	-13.94	-27.91 to 0.02163	No	ns	0.0505
18
ND w1118 vs. CRD w1118	-6.023	-18.65 to 6.609	No	ns	0.6065
ND w1118 vs. ND cry01	-32.7	-45.68 to -19.72	Yes	****	<0.0001
ND w1118 vs. CRD cry01	-25.9	-38.53 to -13.27	Yes	****	<0.0001
CRD w1118 vs. ND cry01	-26.68	-39.65 to -13.70	Yes	****	<0.0001
CRD w1118 vs. CRD cry01	-19.88	-32.51 to -7.247	Yes	***	0.0004
ND cry01 vs. CRD cry01	6.797	-6.180 to 19.78	No	ns	0.5292
Test details	Predicted (LS) mean 1	Predicted (LS) mean 2	Predicted (LS) mean diff.	SE of diff.	N1	N2	q	DF
0
ND w1118 vs. CRD w1118	80.82	106.7	-25.85	5.641	15	15	6.481	260
ND w1118 vs. ND cry01	80.82	141.6	-60.77	5.552	15	16	15.48	260
ND w1118 vs. CRD cry01	80.82	138.4	-57.56	5.641	15	15	14.43	260
CRD w1118 vs. ND cry01	106.7	141.6	-34.91	5.552	15	16	8.893	260
CRD w1118 vs. CRD cry01	106.7	138.4	-31.71	5.641	15	15	7.95	260
ND cry01 vs. CRD cry01	141.6	138.4	3.204	5.552	16	15	0.8161	260
12
ND w1118 vs. CRD w1118	52.32	82.98	-30.66	5.473	17	15	7.922	260
ND w1118 vs. ND cry01	52.32	107.1	-54.78	5.096	17	20	15.2	260
ND w1118 vs. CRD cry01	52.32	95.02	-42.7	5.575	17	14	10.83	260
CRD w1118 vs. ND cry01	82.98	107.1	-24.13	5.277	15	20	6.466	260
CRD w1118 vs. CRD cry01	82.98	95.02	-12.05	5.741	15	14	2.968	260
ND cry01 vs. CRD cry01	107.1	95.02	12.08	5.383	20	14	3.173	260
15
ND w1118 vs. CRD w1118	34.95	43.05	-8.106	5.012	19	19	2.287	260
ND w1118 vs. ND cry01	34.95	67.16	-32.21	5.081	19	18	8.965	260
ND w1118 vs. CRD cry01	34.95	81.1	-46.16	5.336	19	15	12.23	260
CRD w1118 vs. ND cry01	43.05	67.16	-24.11	5.081	19	18	6.709	260
CRD w1118 vs. CRD cry01	43.05	81.1	-38.05	5.336	19	15	10.08	260
ND cry01 vs. CRD cry01	67.16	81.1	-13.94	5.401	18	15	3.651	260
18
ND w1118 vs. CRD w1118	24.63	30.66	-6.023	4.885	20	20	1.744	260
ND w1118 vs. ND cry01	24.63	57.33	-32.7	5.019	20	18	9.214	260
ND w1118 vs. CRD cry01	24.63	50.54	-25.9	4.885	20	20	7.498	260
CRD w1118 vs. ND cry01	30.66	57.33	-26.68	5.019	20	18	7.517	260
CRD w1118 vs. CRD cry01	30.66	50.54	-19.88	4.885	20	20	5.755	260
ND cry01 vs. CRD cry01	57.33	50.54	6.797	5.019	18	20	1.915	260
