# Supplementary material for: A role for the circadian photoreceptor CRYPTOCHROME in regulating triglyceride metabolism in Drosophila
Source: G3 (Bethesda). 2024 Sep 12;14(11):jkae220. doi: 10.1093/g3journal/jkae220 (PMC11540332; doi:10.1093/g3journal/jkae220)
Supplement: jkae220_Supplementary_Data [file jkae220_supplementary_data.zip › File_S1_G3-2024-405355/Raw data for Figshare_Gopalakrishnan et al., 2024_revision2/Figure 6.xlsx]

## Sheet: Fig 6A
Starvation sensitivity assay (3 biological replicates combined)
									# dead flies
	Hours post starvation	ND w1118	HFD w1118	ND cry01	HFD cry01				Hours post starvation	ND w1118 (total no. of flies = 217)	HFD w1118 (total no. of flies = 195)	ND cry01 (total no. of flies = 210)	HFD cry01 (total no. of flies = 168)
									12	0	0	0	0			Log-rank test results
	12	100	100	100	100				14	0	0	0	0
	14	100	100	100	100				16	0	1	0	0			condition	chi	pvalue	corrected_pvalue
	16	100	99.4872	100	100				18	0	0	0	0			w1118 HFD v.s. w1118 ND	18.69	1.5e-05	4.6e-05
	18	100	99.4872	100	100				20	1	0	1	0			w1118 HFD v.s. cry01 HFD	81.45	0	0
	20	99.5392	99.4872	99.5413	100				22	0	1	0	0			w1118 HFD v.s. cry01 ND	42.4	0	0
	22	99.5392	98.9744	99.5413	100				24	4	3	0	0			w1118 ND v.s. cry01 HFD	166.85	0	0
	24	97.6959	97.4359	99.5413	100				26	2	5	1	0			w1118 ND v.s. cry01 ND	122.42	0	0
	26	96.7742	94.8718	99.0826	100				28	2	2	2	0			cry01 HFD v.s. cry01 ND	9.41	0.0022	0.0065
	28	95.8525	93.8462	98.1651	100				30	2	2	0	0
	30	94.9309	92.8205	98.1651	100				32	9	5	0	0
	32	90.7834	90.2564	98.1651	100				34	12	6	2	1
	34	85.2535	87.1795	97.2477	99.4048				36	19	5	0	0
	36	76.4977	84.6154	97.2477	99.4048				38	19	8	4	4
	38	67.7419	80.5128	95.4128	97.0238				40	19	9	2	4
	40	58.9862	75.8974	94.4954	94.6429				42	19	16	11	3
	42	50.2304	67.6923	89.4495	92.8571				44	17	10	5	4
	44	42.3963	62.5641	87.156	90.4762				46	10	12	2	5
	46	37.788	56.4103	86.2385	87.5				48	26	21	17	6
	48	25.8065	45.641	78.4404	83.9286				50	14	23	17	5
	50	19.3548	33.8462	70.6422	80.9524				52	19	15	32	18
	52	10.5991	26.1538	55.9633	70.2381				54	7	13	26	18
	54	7.37327	19.4872	44.0367	59.5238				56	1	8	11	15
	56	6.91244	15.3846	38.9908	50.5952				58	9	9	28	20
	58	2.76498	10.7692	26.1468	38.6905				60	1	5	8	20
	60	2.30415	8.20513	22.4771	26.7857				62	2	11	17	12
	62	1.38249	2.5641	14.6789	19.6429				64	2	5	12	15
	64	0.460829	0	9.17431	10.7143				66	1		5	4
	66	0		6.88073	8.33333				68			0	6
	68			6.88073	4.7619				70			3	4
	70			5.50459	2.38095				72			1	4
	72			5.04587	0				74			3
	74			3.66972					76
	76			0

## Sheet: Fig 6B
Time taken for 50% fly death (h)
Data combined from 3 biological replicates
	w1118 ND	w1118 HFD	cry01 ND	cry01 HFD				Kruskal-Wallis test
	42	41	51	57				P value	<0.001
	43	41	53	57				Exact or approximate P value?	Approximate
	39	45	51	64				P value summary	***
	42	39	51	57				Do the medians vary signif. (P < 0.05)?	Yes
	51	49	53	59				Number of groups	4
	46	51	58	53				Kruskal-Wallis statistic	28.47
	51	50	57	61
	37	45	48	53
	48	56	57	47				Dunn's multiple comparisons test	Mean rank diff.	Significant?	Summary	Adjusted P Value
	51	51	53	52				w1118 ND vs. w1118 HFD	-4.315	No	ns	>0.99	A-B
	41	43	52					w1118 ND vs. cry01 ND	-20.2	Yes	**	0.001	A-C
	36	43	51					w1118 ND vs. cry01 HFD	-26.66	Yes	***	<0.001	A-D
	47		51					w1118 HFD vs. cry01 ND	-15.89	Yes	*	0.03	B-C
	35							w1118 HFD vs. cry01 HFD	-22.34	Yes	**	0.001	B-D
								cry01 ND vs. cry01 HFD	-6.454	No	ns	>0.99	C-D
								Test details	Mean rank 1	Mean rank 2	Mean rank diff.	n1	n2	Z
								w1118 ND vs. w1118 HFD	13.14	17.46	-4.315	14	12	0.772
								w1118 ND vs. cry01 ND	13.14	33.35	-20.2	14	13	3.692
								w1118 ND vs. cry01 HFD	13.14	39.8	-26.66	14	10	4.531
								w1118 HFD vs. cry01 ND	17.46	33.35	-15.89	12	13	2.793
								w1118 HFD vs. cry01 HFD	17.46	39.8	-22.34	12	10	3.672
								cry01 ND vs. cry01 HFD	33.35	39.8	-6.454	13	10	1.08

## Sheet: Fig 6C
Triglyceride assay
	R - Replicate, each contains 5 flies
		R1	R2	R3	R4	R5	R6	R7	R8	R9	R10	R11	R12	R13	R14	R15			Mean	Total no. of flies
	w1118 ND	98.3532	87.8956	108.832	97.7554	87.5701	147.637	127.102	194.939	194.307	151.861	108.202	155.389	110.329	184.517	134.762			132.63	75
	w1118 HFD	157.655	197.883	257.904	173.737	186.005	226.523	183.827	155.483	157.889	210.219	177.265	145.886	151.661	163.145	216.265			184.09	75
	cry01 ND	258.995	321.045	338.494	280.372	324.018	232.91	305.409	248.374	210.899	310.099	201.761	195.774	200.547	193.971	183.02			253.713	75
	cry01 HFD	423.595	372.455	332.1	325.658	310.891	390.243	377.922	323.223	473.237	248.81	378.473	296.038	266.405	273.895	360.798			343.583	75
	Two-way ANOVA	Ordinary
	Alpha	0.05
	Source of Variation	% of total variation	P value	P value summary	Significant?
	Row Factor	5.496	0.6482	ns	No
	Column Factor	74.29	<0.0001	****	Yes
	ANOVA table	SS (Type III)	DF	MS	F (DFn, DFd)	P value
	Row Factor	27790	14	1985	F (14, 42) = 0.8158	P=0.6482
	Column Factor	375646	3	125215	F (3, 42) = 51.46	P<0.0001
	Residual	102194	42	2433
	Tukey's multiple comparisons test	Mean Diff.	95.00% CI of diff.	Below threshold?	Summary	Adjusted P Value
	w1118 ND vs. w1118 HFD	-51.46	-99.64 to -3.279	Yes	*	0.0323
	w1118 ND vs. cry01 ND	-121.1	-169.3 to -72.90	Yes	****	<0.0001
	w1118 ND vs. cry01 HFD	-211	-259.1 to -162.8	Yes	****	<0.0001
	w1118 HFD vs. cry01 ND	-69.62	-117.8 to -21.44	Yes	**	0.0021
	w1118 HFD vs. cry01 HFD	-159.5	-207.7 to -111.3	Yes	****	<0.0001
	cry01 ND vs. cry01 HFD	-89.87	-138.1 to -41.69	Yes	****	<0.0001

## Sheet: Fig 6D
The values were bootstrapped using the formula =INDEX($B$2:$B$16,RANDBETWEEN(1,ROWS($B$2:$B$16)),1) to obtain the mean values
	TG/protein ratios		Bootstrapped values											Mean
w1118 ND	98.3532		134.762	97.7554	151.861	127.102	184.517	87.5701	98.3532	134.762	87.8956	194.307		129.888
	87.8956		194.307	134.762	151.861	151.861	155.389	134.762	147.637	98.3532	155.389	134.762		145.908
	108.832		97.7554	147.637	108.832	134.762	108.832	184.517	184.517	184.517	155.389	127.102		143.386
	97.7554		87.5701	110.329	97.7554	134.762	155.389	110.329	147.637	127.102	110.329	97.7554		117.896
	87.5701
	147.637
	127.102
	194.939
	194.307
	151.861
	108.202
	155.389
	110.329
	184.517
	134.762
w1118 HFD	TG/protein ratios		Bootstrapped values											Mean
	157.655		226.523	157.889	145.886	210.219	257.904	173.737	145.886	157.889	173.737	216.265		186.593
	197.883		163.145	173.737	257.904	216.265	155.483	157.655	151.661	155.483	155.483	173.737		176.055
	257.904		177.265	216.265	257.904	216.265	177.265	157.655	197.883	197.883	163.145	157.655		191.918
	173.737		155.483	157.655	257.904	186.005	177.265	210.219	157.655	186.005	257.904	210.219		195.631
	186.005
	226.523
	183.827
	155.483
	157.889
	210.219
	177.265
	145.886
	151.661
	163.145
	216.265
cry01 ND	TG/protein ratios		Bootstrapped values											Mean
	258.995		193.971	321.045	248.374	200.547	321.045	248.374	201.761	210.899	195.774	324.018		246.581
	321.045		183.02	210.899	183.02	310.099	305.409	258.995	183.02	195.774	310.099	258.995		239.933
	338.494		232.91	195.774	195.774	201.761	338.494	248.374	201.761	195.774	280.372	210.899		230.189
	280.372		321.045	195.774	200.547	338.494	201.761	201.761	201.761	248.374	232.91	248.374		239.08
	324.018
	232.91
	305.409
	248.374
	210.899
	310.099
	201.761
	195.774
	200.547
	193.971
	183.02
cry01 HFD	TG/protein ratios		Bootstrapped values											Mean
	423.595		310.891	248.81	390.243	390.243	378.473	360.798	473.237	372.455	325.658	310.891		356.17
	372.455		473.237	377.922	248.81	296.038	310.891	266.405	266.405	473.237	378.473	296.038		338.745
	332.1		372.455	360.798	325.658	273.895	273.895	332.1	372.455	248.81	390.243	372.455		332.276
	325.658		248.81	378.473	323.223	332.1	377.922	473.237	273.895	390.243	325.658	296.038		341.96
	310.891
	390.243
	377.922
	323.223
	473.237
	248.81
	378.473
	296.038
	266.405
	273.895
	360.798
													Mean	SD	SEM
		w1118 ND	129.888	145.908	143.386	117.896	∆ TG w1118 ND vs w1118 HFD	56.705	30.1471	48.5323	77.7355		53.28	19.7271	9.86355
		w1118 HFD	186.593	176.055	191.918	195.631
		cry01 ND	246.581	239.933	230.189	239.08	∆ TG cry01 ND vs cry01 HFD	109.589	98.8124	102.087	102.88		103.342	4.52155	2.26077
		cry01 HFD	356.17	338.745	332.276	341.96
