# Supplementary material for: A role for the circadian photoreceptor CRYPTOCHROME in regulating triglyceride metabolism in Drosophila
Source: G3 (Bethesda). 2024 Sep 12;14(11):jkae220. doi: 10.1093/g3journal/jkae220 (PMC11540332; doi:10.1093/g3journal/jkae220)
Supplement: jkae220_Supplementary_Data [file jkae220_supplementary_data.zip › File_S1_G3-2024-405355/Raw data for Figshare_Gopalakrishnan et al., 2024_revision2/Figure S1 data.xlsx]

## Sheet: Fig S1 A
Relative mRNA abundance (cry)
BR- Biological replicate
BR1		Genotype	Gene	Ct cry		Ct rp49	Delta Ct	2 raised to delta Ct					2 raised to delta Ct
		w1118	cry	20.8904		17.3928	-3.6179	0.0814522				cry	w1118	cry01
				21.0276		17.1521	-3.75513	0.0740618					0.0814522	8.51364e-06
				21.0513			-3.77878	0.0728574					0.0740618	9.26754e-06
			Mean	20.9897		17.2725	-3.71727	0.0760309					0.0728574	2.51581e-05
		cry01	cry			17.6072							0.0268517	1.95409e-05
				34.253		17.2152	-16.8418	8.51364e-06					0.0342154	6.52506e-05
				34.1306			-16.7194	9.26754e-06					0.0243513	6.39537e-05
			Mean	34.1918		17.4112	-16.7806	8.8826e-06					0.021633
												Mean	0.0479175	3.19474e-05
BR2		Genotype	Gene	Ct cry		Ct rp49	Delta Ct	2 raised to delta Ct				SD	0.0267951	2.60654e-05
		w1118	cry	26.8474		21.9392	-5.21884	0.0268517				SEM	0.0101276	1.06412e-05
						21.4237
				26.4978		21.5227	-4.86921	0.0342154
			Mean	26.6726		21.6285	-5.04402	0.0303108				Mann Whitney test
		cry01	cry	33.9374		18.4591	-15.2786	2.51581e-05				P value	0.0012
						19.0297						Exact or approximate P value?	Exact
				34.3019		18.4874	-15.6431	1.95409e-05				P value summary	**
			Mean	34.1196		18.6587	-15.4609	2.21723e-05				Significantly different (P < 0.05)?	Yes
												One- or two-tailed P value?	Two-tailed
												Sum of ranks in column A,B	70 , 21
BR3		Genotype	Gene	Ct cry		Ct rp49	Delta Ct	2 raised to delta Ct				Mann-Whitney U	0
		w1118	cry	23.1798		17.8399	-5.35986	0.0243513
				23.3505		17.7999	-5.53062	0.021633
			Mean	23.2652		17.8199	-5.44524	0.0229519
		cry01	cry	32.4814		18.645	-13.9036	6.52506e-05
				32.5104		18.453	-13.9326	6.39537e-05
						18.6354
			Mean	32.4959		18.5778	-13.9181	6.45989e-05

## Sheet: Fig S1 D
Weights (in g)
1 Biological Replicate (BR) consists 30 flies from each genotype
	w1118	cry01
BR1	0.028	0.024			Mann Whitney test
BR2	0.021	0.022			P value	0.9
BR3	0.024	0.022			Exact or approximate P value?	Exact
					P value summary	ns
					Significantly different (P < 0.05)?	No
					One- or two-tailed P value?	Two-tailed
					Sum of ranks in column A,B	11.50 , 9.500
					Mann-Whitney U	3.5

## Sheet: Fig S1 E
Relative mRNA abundance at ZT02 (cry)
BR- Biological replicate
BR1		Genotype	Gene	Ct cry		Ct rp49	Delta Ct	2 raised to delta Ct					2 raised to delta Ct
		Canton-S	cry	20.5419		16.6998	-3.7715	0.0732258				cry	Canton-S	cry01	per01;;cry01
				20.2217		16.841	-3.45133	0.0914212					0.0732258	1.85008e-05	9.07511e-06
				20.3128			-3.54238	0.0858296					0.0914212	1.64305e-05	1.31853e-05
			Mean			16.7704							0.0858296	2.25152e-05	8.16928e-06
		cry01	cry	33.1058		17.2895	-15.7221	1.85008e-05					0.131269	1.6452e-05	1.76571e-05
						17.4781							0.113588	1.87558e-05	1.07991e-05
				33.277			-15.8933	1.64305e-05					0.14676	1.28948e-05	2.31539e-05
			Mean			17.3838							0.112185	1.18907e-05	2.13745e-05
		per01;;cry01	cry	33.8105		17.0121	-16.7497	9.07511e-06					0.138136	2.70646e-05
				33.2716		17.1097	-16.2107	1.31853e-05					0.140211
				33.9622			-16.9014	8.16928e-06
			Mean			17.0609						Mean	0.114736	1.8063e-05	1.47735e-05
												SD	0.0264705	4.95105e-06	6.00728e-06
												SEM	0.00882349	1.75046e-06	2.27054e-06
BR2		Genotype	Gene	Ct cry		Ct rp49	Delta Ct	2 raised to delta Ct
		Canton-S	cry	19.6614		17.032	-2.9294	0.131269
				19.8701		16.4319	-3.13812	0.113588
				19.5004			-2.76847	0.14676				Brown-Forsythe ANOVA test				Dunnett's T3 multiple comparisons test	Mean Diff.	95.00% CI of diff.	Below threshold?	Summary	Adjusted P Value
			Mean			16.732						F* (DFn, DFd)	169.0 (2.000, 8.000)			Canton-S vs. cry01	0.1147	0.08862 to 0.1408	Yes	****	<0.0001	A-B
		cry01	cry	33.0778		17.6162	-15.4387	2.25152e-05				P value	<0.0001			Canton-S vs. per01;;cry01	0.1147	0.08862 to 0.1408	Yes	****	<0.0001	A-C
				33.5305		17.662	-15.8914	1.6452e-05				P value summary	****			cry01 vs. per01;;cry01	3.29e-06	-4.587e-006 to 1.117e-005	No	ns	0.5963	B-C
				33.3414			-15.7023	1.87558e-05				Significant diff. among means (P < 0.05)?	Yes
			Mean			17.6391										Test details	Mean 1	Mean 2	Mean Diff.	SE of diff.	n1	n2	t	DF
		per01;;cry01	cry	32.8176		17.0414	-15.7894	1.76571e-05				Welch's ANOVA test				Canton-S vs. cry01	0.1147	1.806e-05	0.1147	0.008823	9	8	13	8
				33.527		17.0151	-16.4987	1.07991e-05				W (DFn, DFd)	80.92 (2.000, 12.67)			Canton-S vs. per01;;cry01	0.1147	1.477e-05	0.1147	0.008823	9	7	13	8
												P value	<0.0001			cry01 vs. per01;;cry01	1.806e-05	1.477e-05	3.29e-06	2.867e-06	8	7	1.147	11.71
			Mean			17.0282						P value summary	****
												Significant diff. among means (P < 0.05)?	Yes
												Data summary
BR3		Genotype	Gene	Ct cry		Ct rp49	Delta Ct	2 raised to delta Ct				Number of treatments (columns)	3
		Canton-S	cry	19.5303		16.3414	-3.15605	0.112185				Number of values (total)	24
				19.2301		16.4071	-2.85584	0.138136
				19.2085			-2.83433	0.140211
			Mean			16.3742
		cry01	cry	33.4156		17.1173	-16.2429	1.28948e-05
				33.5326		17.2283	-16.3598	1.18907e-05
				32.346			-15.1732	2.70646e-05
			Mean			17.1728
		per01;;cry01	cry	32.1184		16.7664	-15.3984	2.31539e-05
				32.2338		16.6737	-15.5137	2.13745e-05
			Mean			16.7201

## Sheet: Fig S1 F
Relative mRNA abundance at ZT14 (per)
BR- Biological replicate
BR1		Genotype	Gene	Ct per		Ct rp49	Delta Ct	2 raised to delta Ct					2 raised to delta Ct
		Canton-S	per	28.963		18.7444	-9.88399	0.00105833				per	Canton-S	per01	per01;;cry01
				28.3506		19.4137	-9.27154	0.00161804					0.00105833	0.000497541	0.000695208
				28.9195			-9.84041	0.00109079					0.00161804	0.000500452	0.000742006
			Mean			19.079							0.00109079	0.000382891	0.000627927
		per01	per	28.7885		17.5325	-10.9729	0.000497541					0.00165441	0.000439845	0.000747465
				28.7801		18.0987	-10.9645	0.000500452					0.00191991	0.000488914	0.000782618
				29.1664			-11.3508	0.000382891					0.00191563	0.000355008	0.000725702
			Mean			17.8156							0.00343777	0.000508096	0.000518279
		per01;;cry01	per	29.1574		18.6562	-10.4903	0.000695208					0.00260747	0.000687978	0.000547447
				29.0634		18.6781	-10.3963	0.000742006						0.000682798
				29.3043			-10.6371	0.000627927
			Mean			18.6671						Mean	0.00191279	0.000504836	0.000673331
												SD	0.000789903	0.000115699	9.80716e-05
												SEM	0.000279273	3.85665e-05	3.26905e-05
BR2		Genotype	Gene	Ct per		Ct rp49	Delta Ct	2 raised to delta Ct
		Canton-S	per	26.0392		16.483	-9.23947	0.00165441
				25.8245		17.1164	-9.02475	0.00191991				Brown-Forsythe ANOVA test				Dunnett's T3 multiple comparisons test	Mean Diff.	95.00% CI of diff.	Below threshold?	Summary	Adjusted P Value
				25.8277			-9.02797	0.00191563				F* (DFn, DFd)	22.13 (2.000, 7.504)			Canton-S vs. per01	0.001408	0.0005465 to 0.002269	Yes	**	0.0044	A-B
			Mean			16.7997						P value	0.0007			Canton-S vs. per01;;cry01	0.00124	0.0003797 to 0.002099	Yes	**	0.0088	A-C
		per01	per	28.5187		17.2541	-11.1507	0.000439845				P value summary	***			per01 vs. per01;;cry01	-0.0001684	-0.0003069 to -2.982e-005	Yes	*	0.0159	B-C
				28.3661		17.4818	-10.9981	0.000488914				Significant diff. among means (P < 0.05)?	Yes
				28.8278			-11.4599	0.000355008								Test details	Mean 1	Mean 2	Mean Diff.	SE of diff.	n1	n2	t	DF
			Mean			17.3679						Welch's ANOVA test				Canton-S vs. per01	0.001913	0.0005049	0.001408	0.0002819	8	9	4.994	7.267
		per01;;cry01	per									W (DFn, DFd)	15.45 (2.000, 12.80)			Canton-S vs. per01;;cry01	0.001913	0.0006733	0.00124	0.0002814	8	8	4.405	7.216
				27.4543		17.0863	-10.3857	0.000747465				P value	0.0004			per01 vs. per01;;cry01	0.0005049	0.0006733	-0.0001684	5.191e-05	9	8	3.244	14.98
				27.388			-10.3194	0.000782618				P value summary	***
			Mean			17.0686						Significant diff. among means (P < 0.05)?	Yes
												Data summary
												Number of treatments (columns)	3
BR3		Genotype	Gene	Ct per		Ct rp49	Delta Ct	2 raised to delta Ct				Number of values (total)	25
		Canton-S	per			18.5118
				27.0743		19.2681	-8.18431	0.00343777
				27.4731			-8.58313	0.00260747
			Mean			18.89
		per01	per	28.0164		17.0667	-10.9426	0.000508096
				27.5791		17.0808	-10.5054	0.000687978
				27.59			-10.5163	0.000682798
			Mean			17.0738
		per01;;cry01	per	28.2329		17.5375	-10.4283	0.000725702
				28.7186		18.0716	-10.914	0.000518279
				28.6396			-10.835	0.000547447
			Mean			17.8046
