# Supplementary material for: A role for the circadian photoreceptor CRYPTOCHROME in regulating triglyceride metabolism in Drosophila
Source: G3 (Bethesda). 2024 Sep 12;14(11):jkae220. doi: 10.1093/g3journal/jkae220 (PMC11540332; doi:10.1093/g3journal/jkae220)
Supplement: jkae220_Supplementary_Data [file jkae220_supplementary_data.zip › Table_S1_G3-2024-405355.xlsx]

## Sheet: Supplementary Table 1
Table S1: List of primers used
For Quantitative RT-PCR
Gene	Forward Primer 5’-3’	Reverse Primer 5’-3’
rp49	GCTAAGCTGTCGCACAAA	TCCGGTGGGCAGCATGTG
cry	GCAGTACGTCCCGGAGTTGA	AGGGCTCGTGAACAAATTCCT
dilp2	GGCCAGCTCCACAGTGAAGT	TCGCTGTCGGCACCGGGCAT
4ebp	CCGGCGGAACCCTCTACT	GGGAGCCACGGAGATTCTTC
dilp6	CGATGTATTTCCCAACAGTTTCG	AAATCGGTTACGTTCTGCAAGTC
bmm	ACGCACAGCAGCGACATGTAT	CTTTTCGCTTTGCTACGAGCCC
per	GAGCTGAGTGACATATAGCC	TTGACTAGTGCGAGATTACAC
For PCR genotyping of per01 and per01;;cry01 mutants
Gene	Forward Primer 5’-3’	Reverse Primer 5’-3’
per	ATCTAACCATCGATCTCTGCC	ACTGCTTGGGTCCTGGAA
