# Supplementary material for: A role for the circadian photoreceptor CRYPTOCHROME in regulating triglyceride metabolism in Drosophila
Source: G3 (Bethesda). 2024 Sep 12;14(11):jkae220. doi: 10.1093/g3journal/jkae220 (PMC11540332; doi:10.1093/g3journal/jkae220)
Supplement: jkae220_Supplementary_Data [file jkae220_supplementary_data.zip › Table_S2_G3-2024-405355.xlsx]

## Sheet: Sheet1
Supplementary Table 2
Statistical tests for Figure 3C:
Triglyceride utilization in Canton-S, per01, per01;;cry01 and cry01 flies
Under LD at 00, 12, 15,18 and 24 h post starvation
Hours post starvation: 00h
Kruskal Wallis test
Dunn's multiple comparisons test	p Value
Canton-S vs. per01	0.001
Canton-S vs. per01;;cry01	<0.0001
Canton-S vs. cry01	>0.9999
per01 vs. per01;;cry01	>0.9999
per01 vs. cry01	0.0001
per01;;cry01 vs. cry01	<0.0001
Hours post starvation: 12h
One-way ANOVA
Tukey's multiple comparisons test	p Value
Canton-S vs. per01	<0.0001
Canton-S vs. per01;;cry01	<0.0001
Canton-S vs. cry01	<0.0001
per01 vs. per01;;cry01	<0.0001
per01 vs. cry01	<0.0001
per01;;cry01 vs. cry01	<0.0001
Hours post starvation: 15h
Brown-Forsythe Welch ANOVA
Dunnett's T3 multiple comparisons test	p Value
Canton-S vs. per01	<0.0001
Canton-S vs. per01;;cry01	0.0049
Canton-S vs. cry01	<0.0001
per01 vs. per01;;cry01	<0.0001
per01 vs. cry01	<0.0001
per01;;cry01 vs. cry01	<0.0001
Hours post starvation: 18h
Welch's t-test	p Value
Canton-S vs. cry01	p<0.0001
Hours post starvation: 24h
Student's unpaired t-test	p Value
Canton-S vs. cry01	p<0.0001
